# Supplementary material for: Leidenfrost droplet trampolining
Source: Nat Commun. 2021 Mar 19;12:1727. doi: 10.1038/s41467-021-21981-z (PMC7979863; doi:10.1038/s41467-021-21981-z)
Supplement: Supplementary file 16 — Source Data [file 41467_2021_21981_MOESM16_ESM.xlsx]

## Sheet: Figure1b
Time [ms]	zc [mm]	d [mm]
1	1.19203	0
2	1.1626	0
3	1.13231	0
4	1.10684	0
5	1.08055	0
6	1.05337	0
7	1.02169	0
8	0.98754	0
9	0.95426	0
10	0.93249	0
11	0.90055	0
12	0.87098	0
13	0.87244	0
14	0.88117	0
15	0.89803	0
16	0.93023	0
17	0.95968	0
18	0.98746	0
19	1.01462	0
20	1.05172	0
21	1.08634	0
22	1.11229	0
23	1.13325	0
24	1.13872	0
25	1.14278	0
26	1.13719	0
27	1.1223	0
28	1.10435	0
29	1.0748	0
30	1.05098	0
31	1.02541	0
32	0.99066	0
33	0.9516	0
34	0.91719	0
35	0.8875	0
36	0.87685	0
37	0.87263	0
38	0.88609	0
39	0.90531	0
40	0.92123	0
41	0.94696	0
42	0.98109	0
43	1.01737	0
44	1.05189	0
45	1.08143	0
46	1.10314	0
47	1.11836	0
48	1.1228	0
49	1.12015	0
50	1.1152	0
51	1.10499	0
52	1.08708	0
53	1.06338	0
54	1.03623	0
55	1.00242	0
56	0.96425	0
57	0.9279	0
58	0.89868	0
59	0.8803	0
60	0.87246	0
61	0.87683	0
62	0.89068	0
63	0.9038	0
64	0.9282	0
65	0.96605	0
66	1.00163	0
67	1.03305	0
68	1.06515	0
69	1.08839	0
70	1.10395	0
71	1.11128	0
72	1.11502	0
73	1.11464	0
74	1.10915	0
75	1.09068	0
76	1.06756	0
77	1.03991	0
78	1.00419	0
79	0.96758	0
80	0.93452	0
81	0.91138	0
82	0.89572	0
83	0.88541	0
84	0.88227	0
85	0.88848	0
86	0.90587	0
87	0.93562	0
88	0.97054	0
89	1.00316	0
90	1.0341	0
91	1.06129	0
92	1.08176	0
93	1.09599	0
94	1.11122	0
95	1.1179	0
96	1.11752	0
97	1.10879	0
98	1.09239	0
99	1.0707	0
100	1.03926	0
101	1.00596	0
102	0.97538	0
103	0.94806	0
104	0.92252	0
105	0.90266	0
106	0.89054	0
107	0.88802	0
108	0.89236	0
109	0.91154	0
110	0.93793	0
111	0.96551	0
112	0.9952	0
113	1.02188	0
114	1.04692	0
115	1.06994	0
116	1.08835	0
117	1.1028	0
118	1.11082	0
119	1.10948	0
120	1.1031	0
121	1.08604	0
122	1.06105	0
123	1.02833	0
124	1.00047	0
125	0.97697	0
126	0.95066	0
127	0.9234	0
128	0.90302	0
129	0.89184	0
130	0.89017	0
131	0.9004	0
132	0.92071	0
133	0.94668	0
134	0.96963	0
135	0.99745	0
136	1.02664	0
137	1.05291	0
138	1.07556	0
139	1.09548	0
140	1.10974	0
141	1.11452	0
142	1.11122	0
143	1.10137	0
144	1.08443	0
145	1.06182	0
146	1.0358	0
147	1.01034	0
148	0.98376	0
149	0.95379	0
150	0.92826	0
151	0.90656	0
152	0.89427	0
153	0.89634	0
154	0.90589	0
155	0.9202	0
156	0.94332	0
157	0.96965	0
158	1.00085	0
159	1.03132	0
160	1.05979	0
161	1.08455	0
162	1.10266	0
163	1.11524	0
164	1.12152	0
165	1.11916	0
166	1.11062	0
167	1.09265	0
168	1.0705	0
169	1.04626	0
170	1.01876	0
171	0.9903	0
172	0.95693	0
173	0.9266	0
174	0.90541	0
175	0.89212	0
176	0.89074	0
177	0.89916	0
178	0.91369	0
179	0.9345	0
180	0.96035	0
181	0.99305	0
182	1.02919	0
183	1.06192	0
184	1.08907	0
185	1.11217	0
186	1.12849	0
187	1.1387	0
188	1.13856	0
189	1.13207	0
190	1.11874	0
191	1.098	0
192	1.07343	0
193	1.04559	0
194	1.01532	0
195	0.98029	0
196	0.94477	0
197	0.91446	0
198	0.89862	0
199	0.89391	0
200	0.89638	0
201	0.90676	0
202	0.92412	0
203	0.9514	0
204	0.98406	0
205	1.01999	0
206	1.05392	0
207	1.08356	0
208	1.10624	0
209	1.1233	0
210	1.13504	0
211	1.14071	0
212	1.14023	0
213	1.1306	0
214	1.11142	0
215	1.08917	0
216	1.06316	0
217	1.03315	0
218	0.99596	0
219	0.95834	0
220	0.92726	0
221	0.90752	0
222	0.89743	0
223	0.89423	0
224	0.90139	0
225	0.91325	0
226	0.93596	0
227	0.97068	0
228	1.00901	0
229	1.04399	0
230	1.07299	0
231	1.09693	0
232	1.11705	0
233	1.13398	0
234	1.1423	0
235	1.14349	0
236	1.1349	0
237	1.11906	0
238	1.10079	0
239	1.07695	0
240	1.04694	0
241	1.0114	0
242	0.97257	0
243	0.93872	0
244	0.9156	0
245	0.90006	0
246	0.89265	0
247	0.8923	0
248	0.90177	0
249	0.92362	0
250	0.95663	0
251	0.99333	0
252	1.02953	0
253	1.06208	0
254	1.0909	0
255	1.11541	0
256	1.13372	0
257	1.1472	0
258	1.15072	0
259	1.14487	0
260	1.13555	0
261	1.12156	0
262	1.09673	0
263	1.06489	0
264	1.02787	0
265	0.99058	0
266	0.95488	0
267	0.92525	0
268	0.90159	0
269	0.88694	0
270	0.88225	0
271	0.88995	0
272	0.90949	0
273	0.93805	0
274	0.97397	0
275	1.01142	0
276	1.04672	0
277	1.08131	0
278	1.11016	0
279	1.13189	0
280	1.14706	0
281	1.15758	0
282	1.15985	0
283	1.1541	0
284	1.14111	0
285	1.1181	0
286	1.08883	0
287	1.05496	0
288	1.01721	0
289	0.98051	0
290	0.94501	0
291	0.91401	0
292	0.89114	0
293	0.87837	0
294	0.87996	0
295	0.89305	0
296	0.91813	0
297	0.95243	0
298	0.99128	0
299	1.03028	0
300	1.06857	0
301	1.10196	0
302	1.1297	0
303	1.15048	0
304	1.16706	0
305	1.17587	0
306	1.17687	0
307	1.16839	0
308	1.14881	0
309	1.12304	0
310	1.09223	0
311	1.05564	0
312	1.01615	0
313	0.97409	0
314	0.93436	0
315	0.90187	0
316	0.87992	0
317	0.87003	0
318	0.872	0
319	0.88692	0
320	0.91472	0
321	0.95142	0
322	0.99406	0
323	1.03538	0
324	1.0741	0
325	1.10809	0
326	1.14077	0
327	1.1671	0
328	1.18686	0
329	1.19657	0
330	1.19388	0
331	1.1813	0
332	1.16268	0
333	1.13627	0
334	1.1034	0
335	1.0633	0
336	1.01924	0
337	0.97488	0
338	0.93307	0
339	0.89916	0
340	0.8751	0
341	0.86316	0
342	0.86627	0
343	0.8845	0
344	0.91532	0
345	0.95367	0
346	0.99637	0
347	1.03872	0
348	1.07922	0
349	1.11748	0
350	1.15022	0
351	1.17605	0
352	1.19277	0
353	1.20073	0
354	1.20075	0
355	1.1908	0
356	1.17191	0
357	1.14367	0
358	1.10944	0
359	1.06933	0
360	1.02764	0
361	0.98435	0
362	0.94071	0
363	0.90139	0
364	0.87522	0
365	0.86213	0
366	0.86629	0
367	0.88438	0
368	0.91236	0
369	0.94895	0
370	0.99162	0
371	1.04051	0
372	1.08728	0
373	1.12927	0
374	1.16312	0
375	1.18837	0
376	1.20755	0
377	1.2289	0.0597
378	1.23026	0.0796
379	1.22475	0.0796
380	1.20849	0.0796
381	1.18212	0.0597
382	1.14176	0
383	1.10393	0
384	1.06563	0
385	1.02322	0
386	0.97552	0
387	0.92177	0
388	0.88075	0
389	0.8601	0
390	0.85371	0
391	0.85827	0
392	0.87839	0
393	0.91046	0
394	0.94983	0
395	1.00089	0
396	1.05474	0
397	1.10284	0
398	1.14278	0
399	1.17448	0
400	1.20108	0
401	1.22228	0
402	1.23675	0.0796
403	1.23639	0.0995
404	1.22721	0.1194
405	1.2108	0.0995
406	1.1812	0.0597
407	1.14339	0
408	1.10377	0
409	1.06308	0
410	1.02173	0
411	0.97462	0
412	0.91769	0
413	0.87725	0
414	0.85502	0
415	0.84917	0
416	0.8562	0
417	0.87767	0
418	0.90652	0
419	0.94398	0
420	1.00312	0
421	1.0594	0
422	1.11155	0
423	1.15189	0
424	1.18077	0
425	1.20684	0
426	1.23621	0.0597
427	1.24809	0.1194
428	1.25115	0.1393
429	1.24668	0.1393
430	1.2305	0.1393
431	1.20244	0.0796
432	1.16885	0
433	1.13229	0
434	1.09703	0
435	1.05317	0
436	1.00286	0
437	0.93819	0
438	0.89285	0
439	0.86778	0
440	0.8548	0
441	0.85063	0
442	0.86145	0
443	0.88806	0
444	0.9266	0
445	0.98636	0
446	1.04491	0
447	1.09597	0
448	1.13691	0
449	1.1741	0
450	1.20857	0
451	1.23961	0.0398
452	1.26321	0.1194
453	1.26604	0.1592
454	1.2702	0.1592
455	1.26791	0.1592
456	1.24871	0.1194
457	1.22319	0.0796
458	1.18268	0
459	1.14517	0
460	1.10499	0
461	1.05376	0
462	0.9985	0
463	0.93488	0
464	0.88855	0
465	0.85847	0
466	0.84394	0
467	0.84201	0
468	0.85182	0
469	0.87851	0
470	0.92515	0
471	0.98835	0
472	1.04815	0
473	1.10395	0
474	1.14632	0
475	1.18574	0
476	1.21651	0
477	1.2614	0.1194
478	1.28232	0.1393
479	1.29995	0.1791
480	1.30771	0.199
481	1.29708	0.1791
482	1.27728	0.1393
483	1.25758	0.0995
484	1.22494	0.0398
485	1.18401	0
486	1.13456	0
487	1.07699	0
488	1.02177	0
489	0.96193	0
490	0.9032	0
491	0.85831	0
492	0.83035	0
493	0.81676	0
494	0.82022	0
495	0.85019	0
496	0.89713	0
497	0.95249	0
498	1.01412	0
499	1.07538	0
500	1.1302	0
501	1.17848	0
502	1.21692	0
503	1.25772	0.0597
504	1.29038	0.1393
505	1.31344	0.1791
506	1.32616	0.2189
507	1.32313	0.2189
508	1.30554	0.1791
509	1.28908	0.1592
510	1.26683	0.1194
511	1.23304	0.0796
512	1.18809	0.0398
513	1.12594	0
514	1.06807	0
515	1.01154	0
516	0.95337	0
517	0.88264	0
518	0.83387	0
519	0.80802	0
520	0.79552	0
521	0.79839	0
522	0.83482	0
523	0.88525	0
524	0.93964	0
525	1.00792	0
526	1.07193	0
527	1.13177	0
528	1.18309	0
529	1.2225	0
530	1.26325	0.0597
531	1.29857	0.1393
532	1.32635	0.199
533	1.34192	0.2388
534	1.33191	0.2388
535	1.31199	0.199
536	1.29752	0.1791
537	1.27495	0.1592
538	1.24622	0.1194
539	1.20236	0.0597
540	1.13683	0
541	1.07858	0
542	1.01999	0
543	0.96634	0
544	0.8964	0
545	0.83536	0
546	0.80734	0
547	0.78905	0
548	0.7877	0
549	0.81972	0
550	0.87319	0
551	0.92069	0
552	0.98849	0
553	1.05319	0
554	1.11549	0
555	1.17432	0
556	1.21782	0.0199
557	1.2583	0.0597
558	1.29633	0.1393
559	1.32914	0.199
560	1.34697	0.2388
561	1.33873	0.2388
562	1.32186	0.2189
563	1.30922	0.1791
564	1.2888	0.1791
565	1.26658	0.1393
566	1.22775	0.0995
567	1.16284	0
568	1.10216	0
569	1.04726	0
570	0.99462	0
571	0.92816	0
572	0.85391	0
573	0.81415	0
574	0.78838	0
575	0.78062	0
576	0.80189	0
577	0.84957	0
578	0.89349	0
579	0.95432	0
580	1.02575	0
581	1.08799	0
582	1.15151	0
583	1.19846	0.0199
584	1.24019	0.0398
585	1.282	0.0995
586	1.31879	0.1791
587	1.34021	0.2388
588	1.333	0.2388
589	1.32862	0.2189
590	1.31682	0.2189
591	1.30745	0.199
592	1.28526	0.1592
593	1.253	0.1194
594	1.19679	0.0597
595	1.13504	0
596	1.07824	0
597	1.02473	0
598	0.96449	0
599	0.8881	0
600	0.83055	0
601	0.79863	0
602	0.78044	0
603	0.78062	0
604	0.81636	0
605	0.86213	0
606	0.91594	0
607	0.98845	0
608	1.05124	0
609	1.1189	0
610	1.16658	0
611	1.21171	0
612	1.25678	0.0398
613	1.29782	0.1393
614	1.33517	0.2189
615	1.34192	0.2388
616	1.33551	0.2388
617	1.32474	0.2189
618	1.31754	0.199
619	1.30206	0.1791
620	1.27806	0.1592
621	1.22827	0.0995
622	1.16787	0
623	1.11018	0
624	1.05932	0
625	1.00234	0
626	0.92951	0
627	0.85341	0
628	0.81282	0
629	0.78318	0
630	0.7681	0
631	0.78679	0
632	0.83051	0
633	0.87309	0
634	0.94449	0
635	1.01311	0
636	1.08184	0
637	1.14166	0
638	1.19111	0
639	1.23969	0.0199
640	1.28576	0.0995
641	1.3288	0.1791
642	1.34759	0.2388
643	1.35029	0.2388
644	1.34554	0.2388
645	1.3422	0.2388
646	1.33499	0.2189
647	1.31913	0.199
648	1.28504	0.1592
649	1.23261	0.0796
650	1.17135	0
651	1.11573	0
652	1.06373	0
653	0.99399	0
654	0.92302	0
655	0.85033	0
656	0.80627	0
657	0.77578	0
658	0.76253	0
659	0.78279	0
660	0.82326	0
661	0.87088	0
662	0.9465	0
663	1.01331	0
664	1.08334	0
665	1.14536	0
666	1.19639	0
667	1.24837	0.0199
668	1.2984	0.1194
669	1.34019	0.199
670	1.35581	0.2388
671	1.36365	0.2587
672	1.3617	0.2786
673	1.36267	0.2587
674	1.35282	0.2587
675	1.33678	0.2189
676	1.3013	0.1592
677	1.25456	0.0995
678	1.1908	0
679	1.13874	0
680	1.08003	0
681	1.00712	0
682	0.93269	0
683	0.86036	0
684	0.80963	0
685	0.76659	0
686	0.74697	0
687	0.76297	0
688	0.80086	0
689	0.85518	0
690	0.93033	0
691	1.00063	0
692	1.06953	0
693	1.1348	0
694	1.19476	0
695	1.25354	0.0398
696	1.30775	0.1194
697	1.34898	0.199
698	1.37236	0.2587
699	1.38482	0.2786
700	1.39035	0.2985
701	1.39817	0.2985
702	1.38956	0.2786
703	1.37903	0.2587
704	1.35119	0.2189
705	1.31135	0.1393
706	1.25989	0.0796
707	1.20471	0.0398
708	1.14212	0.0199
709	1.06795	0
710	0.992	0
711	0.91765	0
712	0.859	0
713	0.80074	0
714	0.74931	0
715	0.73536	0
716	0.75817	0
717	0.80179	0
718	0.86856	0
719	0.93982	0
720	1.00284	0
721	1.0697	0
722	1.14166	0
723	1.20389	0
724	1.27796	0.0995
725	1.33185	0.1791
726	1.36606	0.2189
727	1.39955	0.2786
728	1.41224	0.2985
729	1.43073	0.3184
730	1.43839	0.3383
731	1.42434	0.3184
732	1.41366	0.2985
733	1.38727	0.2388
734	1.35201	0.1791
735	1.31043	0.1393
736	1.25764	0.1194
737	1.19376	0.0796
738	1.11484	0
739	1.03566	0
740	0.96899	0
741	0.90573	0
742	0.84038	0
743	0.772	0
744	0.73067	0
745	0.73089	0
746	0.76551	0
747	0.82191	0
748	0.88332	0
749	0.94802	0
750	1.01174	0
751	1.08905	0
752	1.15908	0
753	1.23665	0.0597
754	1.30644	0.1592
755	1.3532	0.199
756	1.39507	0.2587
757	1.41839	0.2587
758	1.44185	0.3184
759	1.46207	0.3582
760	1.45881	0.3582
761	1.45708	0.3582
762	1.4407	0.3184
763	1.41322	0.2587
764	1.37796	0.2189
765	1.34407	0.199
766	1.29006	0.1592
767	1.22652	0.1194
768	1.13953	0
769	1.06771	0
770	0.99866	0
771	0.92611	0
772	0.85433	0
773	0.78619	0
774	0.72995	0
775	0.70814	0
776	0.74229	0
777	0.79401	0
778	0.85007	0
779	0.91693	0
780	0.98266	0
781	1.06499	0
782	1.14326	0
783	1.22303	0.0796
784	1.29559	0.1194
785	1.34836	0.1791
786	1.39129	0.2189
787	1.43067	0.2786
788	1.45901	0.3383
789	1.48279	0.3781
790	1.49264	0.398
791	1.48737	0.398
792	1.47923	0.3781
793	1.46542	0.3184
794	1.43624	0.2587
795	1.39839	0.2189
796	1.34635	0.1791
797	1.29052	0.1592
798	1.22371	0.0995
799	1.14618	0.0398
800	1.06726	0
801	0.98519	0
802	0.90792	0
803	0.84227	0
804	0.78884	0
805	0.72567	0
806	0.69704	0
807	0.72738	0
808	0.77924	0
809	0.84456	0
810	0.91858	0
811	0.98521	0
812	1.04935	0
813	1.1305	0
814	1.21726	0.0597
815	1.29712	0.1194
816	1.36968	0.2189
817	1.40808	0.2388
818	1.43638	0.2786
819	1.45879	0.3184
820	1.49226	0.3781
821	1.51606	0.4179
822	1.51791	0.4378
823	1.49554	0.398
824	1.47449	0.3383
825	1.45385	0.2786
826	1.42609	0.2587
827	1.39479	0.2388
828	1.33356	0.199
829	1.25623	0.1194
830	1.16807	0.0597
831	1.10097	0
832	1.05528	0
833	0.97604	0
834	0.89407	0
835	0.82692	0
836	0.77071	0
837	0.71698	0
838	0.73162	0
839	0.77154	0
840	0.82446	0
841	0.89303	0
842	0.97223	0
843	1.04606	0
844	1.13132	0
845	1.22508	0.0597
846	1.29927	0.1194
847	1.37523	0.1791
848	1.44317	0.2786
849	1.47264	0.2985
850	1.50352	0.3383
851	1.52933	0.398
852	1.56205	0.4776
853	1.57226	0.4975
854	1.56792	0.4776
855	1.55347	0.4378
856	1.54014	0.3781
857	1.49873	0.3184
858	1.48064	0.2985
859	1.43274	0.2786
860	1.36904	0.2189
861	1.29199	0.1592
862	1.21038	0.1194
863	1.14079	0.0796
864	1.04385	0
865	0.9627	0
866	0.89176	0
867	0.82804	0
868	0.77546	0
869	0.71047	0
870	0.72136	0
871	0.76579	0
872	0.81938	0
873	0.88708	0
874	0.96754	0
875	1.03633	0
876	1.11472	0
877	1.21004	0.0398
878	1.29422	0.1194
879	1.36675	0.1592
880	1.43192	0.2786
881	1.4615	0.2786
882	1.48848	0.3184
883	1.51767	0.3781
884	1.55113	0.4577
885	1.56766	0.4975
886	1.55829	0.4776
887	1.53481	0.4179
888	1.52309	0.3781
889	1.49322	0.3184
890	1.46922	0.2985
891	1.42779	0.2786
892	1.35626	0.199
893	1.27674	0.1393
894	1.19643	0.0995
895	1.1271	0.0597
896	1.04413	0
897	0.96692	0
898	0.88955	0
899	0.82874	0
900	0.77612	0
901	0.71483	0
902	0.91661	0
903	0.77363	0
904	0.82551	0
905	0.892	0
906	0.96981	0
907	1.04943	0
908	1.12409	0
909	1.2182	0.0597
910	1.29957	0.1393
911	1.37384	0.199
912	1.44054	0.2985
913	1.47105	0.3184
914	1.49654	0.3383
915	1.52522	0.398
916	1.55544	0.4776
917	1.57202	0.4975
918	1.5646	0.4975
919	1.53923	0.4179
920	1.53013	0.3781
921	1.49765	0.3184
922	1.47441	0.3184
923	1.43278	0.2985
924	1.35877	0.2189
925	1.28646	0.1393
926	1.20389	0.1194
927	1.13374	0.0796
928	1.04455	0
929	0.95631	0
930	0.88087	0
931	0.82177	0
932	0.77003	0
933	0.70834	0
934	0.71942	0
935	0.76862	0
936	0.81745	0
937	0.88511	0
938	0.96674	0
939	1.04841	0
940	1.12347	0
941	1.21366	0.0796
942	1.29656	0.1194
943	1.37209	0.1791
944	1.43407	0.2786
945	1.46657	0.2786
946	1.49214	0.3184
947	1.51994	0.398
948	1.55061	0.4577
949	1.56064	0.4975
950	1.56127	0.4776
951	1.53658	0.4179
952	1.51917	0.3582
953	1.49228	0.2985
954	1.46532	0.2786
955	1.42203	0.2587
956	1.35427	0.199
957	1.27467	0.1393
958	1.19269	0.0995
959	1.12011	0.0597
960	1.03176	0
961	0.96278	0
962	0.8868	0
963	0.82822	0
964	0.7727	0
965	0.71716	0
966	0.73359	0
967	0.78426	0
968	0.83612	0
969	0.9039	0
970	0.9875	0
971	1.06917	0
972	1.14103	0
973	1.23499	0.0796
974	1.32178	0.1393
975	1.39837	0.199
976	1.46072	0.2985
977	1.49499	0.2985
978	1.52215	0.3383
979	1.55083	0.398
980	1.5797	0.4776
981	1.59855	0.4975
982	1.5965	0.4975
983	1.57031	0.4378
984	1.55584	0.398
985	1.52894	0.3184
986	1.49461	0.3184
987	1.46366	0.2985
988	1.39867	0.2388
989	1.31865	0.1592
990	1.23694	0.1194
991	1.15987	0.0597
992	1.07796	0.0199
993	0.9864	0
994	0.90549	0
995	0.84012	0
996	0.78424	0
997	0.71813	0
998	0.71833	0
999	0.76328	0
1000	0.81365	0
1001	0.87946	0
1002	0.96049	0
1003	1.04266	0
1004	1.11432	0
1005	1.2056	0.0199
1006	1.29436	0.0995
1007	1.37392	0.1592
1008	1.44386	0.2587
1009	1.48959	0.3184
1010	1.51069	0.3184
1011	1.54583	0.3781
1012	1.57453	0.4577
1013	1.5993	0.4975
1014	1.60344	0.5174
1015	1.58486	0.4577
1016	1.57037	0.4179
1017	1.54806	0.3582
1018	1.52134	0.3184
1019	1.49069	0.3184
1020	1.42518	0.2587
1021	1.3533	0.199
1022	1.27217	0.1393
1023	1.19766	0.0995
1024	1.1214	0.0597
1025	1.04268	0
1026	0.95289	0
1027	0.88211	0
1028	0.82406	0
1029	0.7563	0
1030	0.70844	0
1031	0.73435	0
1032	0.77725	0
1033	0.83896	0
1034	0.90499	0
1035	0.99046	0
1036	1.0629	0
1037	1.15066	0
1038	1.24152	0.0398
1039	1.32584	0.1194
1040	1.40174	0.199
1041	1.45549	0.2985
1042	1.4799	0.2985
1043	1.51763	0.3582
1044	1.54645	0.4378
1045	1.58028	0.4975
1046	1.59087	0.5174
1047	1.57552	0.4577
1048	1.56342	0.4378
1049	1.54161	0.3582
1050	1.52024	0.3184
1051	1.49431	0.3184
1052	1.43477	0.2786
1053	1.36844	0.2189
1054	1.29282	0.1592
1055	1.21436	0.1194
1056	1.14773	0.0995
1057	1.05072	0
1058	0.97814	0
1059	0.90294	0
1060	0.84386	0
1061	0.78675	0
1062	0.72683	0
1063	0.73692	0
1064	0.78018	0
1065	0.8311	0
1066	0.89361	0
1067	0.9785	0
1068	1.05526	0
1069	1.13689	0
1070	1.22658	0.0398
1071	1.31242	0.1194
1072	1.38675	0.1791
1073	1.45007	0.2786
1074	1.47401	0.2786
1075	1.50741	0.3184
1076	1.53427	0.398
1077	1.56368	0.4776
1078	1.57248	0.4975
1079	1.57252	0.4776
1080	1.55254	0.4179
1081	1.53331	0.3582
1082	1.50617	0.2985
1083	1.48368	0.2985
1084	1.43137	0.2587
1085	1.36381	0.199
1086	1.28954	0.1393
1087	1.20827	0.0995
1088	1.13315	0.0597
1089	1.04202	0
1090	0.95711	0
1091	0.88559	0
1092	0.82734	0
1093	0.76921	0
1094	0.71851	0
1095	0.74414	0
1096	0.79648	0
1097	0.85138	0
1098	0.91518	0
1099	0.99631	0
1100	1.07655	0
1101	1.15573	0
1102	1.25137	0.0796
1103	1.338	0.1393
1104	1.40402	0.199
1105	1.46627	0.2985
1106	1.49357	0.2985
1107	1.52277	0.3184
1108	1.55312	0.398
1109	1.57934	0.4776
1110	1.5959	0.4975
1111	1.58907	0.4975
1112	1.565	0.4179
1113	1.55059	0.3781
1114	1.524	0.3184
1115	1.49515	0.2985
1116	1.44653	0.2786
1117	1.3776	0.2189

## Sheet: Figure2b
Bo	dmax/r	Liquid (1=water, 2=acetone, 3=ethanol, 4=IPA)
0.72756	0	1
0.73651	0	1
0.65789	0	1
0.64943	0	1
0.59981	0	1
0.59173	0	1
0.58371	0	1
0.57574	0	1
0.56783	0	1
0.53672	0	1
0.51396	0	1
0.53672	0	1
0.50649	0.07353	1
0.50649	0.08824	1
0.4917	0.04478	1
0.46278	0.07692	1
0.44167	0.04724	1
0.42105	0.06452	1
0.38129	0.05085	1
0.35588	0.03509	1
0.30191	0.05714	1
0.29618	0.03846	1
0.27934	0.0198	1
0.25765	0.02062	1
0.17966	0	1
0.7561	0	1
0.74552	0	1
0.73651	0	1
0.70102	0	1
0.67498	0	1
0.64943	0	1
0.65789	0	1
0.61613	0	1
0.66641	0	1
0.64103	0	1
0.63267	0	1
0.59981	0	1
0.52908	0	1
0.55217	0	1
0.54442	0	1
0.53672	0	1
0.50649	0.05882	1
0.48439	0.06015	1
0.44865	0.04688	1
0.45569	0.06202	1
0.41429	0.04878	1
0.40758	0.03279	1
0.40092	0	1
0.36848	0	1
0.33134	0	1
0.29618	0	1
0.8579	0	1
0.8774	0	1
0.90706	0	1
0.82907	0	1
0.81957	0	1
0.7637	0	1
0.74552	0	1
0.72756	0	1
0.70102	0	1
0.59981	0	1
0.57574	0	1
0.82907	0	1
0.81012	0	1
0.79139	0	1
0.70981	0	1
0.70102	0	1
0.68361	0	1
0.66641	0	1
0.69229	0	1
0.62438	0	1
0.59173	0	1
0.55982	0	1
0.53672	0	1
0.46278	0	1
0.43474	0	1
0.40092	0	1
0.37486	0	1
0.34966	0	1
0.8579	0	1
0.83863	0	1
0.82907	0	1
0.79139	0	1
0.75459	0	1
0.77288	0	1
0.78211	0	1
0.77288	0	1
0.70981	0	1
0.69229	0	1
0.67498	0	1
0.59981	0	1
0.59981	0	1
0.55217	0	1
0.51396	0	1
0.50649	0	1
0.47713	0	1
0.78211	0	1
0.7637	0	1
0.77288	0	1
0.75459	0	1
0.69229	0	1
0.62438	0	1
0.55997	0	1
0.71866	0	1
0.70102	0	1
0.68361	0	1
0.63267	0	1
0.56783	0	1
0.5215	0	1
0.50649	0.04412	1
0.46993	0.06107	1
0.44167	0.04724	1
0.40092	0.06612	1
0.37486	0.05128	1
0.32535	0.0367	1
0.2849	0.01961	1
0.24196	0.02128	1
0.20727	0	1
0.19785	0	1
0.18413	0	1
0.72756	0	1
0.69229	0	1
0.67498	0	1
0.65789	0	1
0.65789	0	1
0.64103	0	1
0.60795	0	1
0.60795	0	1
0.59173	0	1
0.53672	0	1
0.49907	0	1
0.47713	0.04545	1
0.48439	0.03008	1
0.43474	0.03175	1
0.34966	0	1
0.26839	0	1
0.81012	0	1
0.81012	0	1
0.77288	0	1
0.7637	0	1
0.71866	0	1
0.74552	0	1
0.70981	0	1
0.64103	0	1
0.59173	0	1
0.58371	0	1
0.55222	0	1
0.50649	0	1
0.4917	0	1
0.80073	0	1
0.72756	0	1
0.69229	0	1
0.65789	0	1
0.63267	0	1
0.58371	0	1
0.52908	0	1
0.58371	0	1
0.5215	0	1
0.51396	0	1
0.48439	0.04511	1
0.44167	0.04724	1
0.41429	0.01626	1
0.33134	0	1
0.2849	0	1
0.27934	0	1
0.25237	0	1
0.86763	0	1
0.78211	0	1
0.7637	0	1
0.70981	0	1
0.73651	0	1
0.73651	0	1
0.67498	0	1
0.48439	0	1
0.42105	0	1
0.40758	0	1
0.40092	0	1
0.36215	0	1
0.75459	0	1
0.71866	0	1
0.70102	0	1
0.70981	0	1
0.70981	0	1
0.66641	0	1
0.60795	0	1
0.53672	0	1
0.51396	0	1
0.50649	0.04412	1
0.48439	0.06015	1
0.44865	0.03125	1
0.80073	0	1
0.80073	0	1
0.67498	0	1
0.69229	0	1
0.66641	0	1
0.61613	0	1
0.55217	0	1
0.55222	0	1
0.51396	0	1
0.48439	0	1
0.43474	0	1
0.34966	0	1
0.3435	0	1
0.8774	0	1
0.81012	0	1
0.74552	0	1
0.73651	0	1
0.71866	0	1
0.67498	0	1
0.66641	0	1
0.64103	0	1
0.51396	0	1
0.51396	0	1
0.47713	0	1
0.76591	0	1
0.69229	0	1
0.6495	0	1
0.60795	0	1
0.63267	0	1
0.56783	0	1
0.5215	0.05797	1
0.46993	0.06107	1
0.45569	0.03101	1
0.40758	0.01639	1
0.34966	0	1
0.2739	0	1
0.94737	0	1
0.88723	0	1
0.90706	0	1
0.8774	0	1
0.82907	0	1
0.81957	0	1
0.82138	0	1
0.7637	0	1
0.72756	0	1
0.62438	0	1
0.64109	0	1
0.62438	0	1
0.58371	0	1
0.56003	0	1
0.49914	0	1
0.50649	0	1
0.46993	0	1
0.47713	0	1
0.44865	0	1
0.70102	0	1
0.67498	0	1
0.64103	0	1
0.63267	0	1
0.59173	0	1
0.49907	0	1
0.4917	0	1
0.45569	0.03101	1
0.42787	0	1
0.40758	0	1
0.38778	0	1
0.36215	0	1
0.33739	0	1
0.32535	0	1
0.30768	0	1
0.27934	0	1
0.26299	0	1
0.24714	0	1
0.77288	0	1
0.73651	0	1
0.62438	0	1
0.59981	0	1
0.55997	0	1
0.53672	0	1
0.47713	0	1
0.47713	0.07576	1
0.44167	0.04724	1
0.42787	0.048	1
0.40758	0.03279	1
0.38129	0.01695	1
0.34966	0	1
0.3194	0	1
0.30191	0	1
0.26299	0	1
0.25765	0	1
0.22676	0	1
0.23178	0	1
0.73658	0	1
0.68367	0	1
0.67498	0	1
0.60795	0	1
0.59981	0	1
0.56783	0	1
0.59173	0	1
0.58371	0	1
0.51396	0	1
0.5215	0	1
0.52908	0	1
0.47713	0	1
0.49907	0.02963	1
0.46278	0.06154	1
0.41429	0.04878	1
0.38129	0.01695	1
0.33739	0	1
0.31352	0	1
0.24714	0	1
0.21206	0	1
0.22181	0	1
0.6162	0	1
0.59173	0	1
0.56783	0	1
0.53672	0	1
0.49907	0	1
0.44167	0	1
0.46278	0.06154	1
0.42105	0.04839	1
0.39433	0.03333	1
0.36848	0.05172	1
0.3435	0.03571	1
0.29618	0.01923	1
0.2849	0.01961	1
0.27384	0	1
0.26299	0.04082	1
0.23684	0.08602	1
0.22676	0.04396	1
0.20727	0.06897	1
0.20253	0	1
0.18413	0	1
0.14995	0	1
0.13418	0	1
0.64103	0	1
0.60795	0	1
0.60795	0	1
0.59981	0	1
0.52908	0	1
0.51396	0	1
0.44865	0	1
0.42787	0	1
0.36848	0	1
0.33739	0	1
0.33134	0	1
0.29618	0	1
0.26839	0	1
0.24714	0	1
0.64943	0	1
0.63267	0	1
0.54442	0	1
0.57574	0	1
0.52908	0	1
0.4917	0.07463	1
0.45569	0	1
0.38129	0	1
0.35588	0	1
0.32535	0	1
0.26839	0	1
0.24714	0	1
0.70114	0	1
0.66641	0	1
0.62438	0	1
0.63267	0	1
0.63267	0	1
0.63267	0	1
0.59981	0	1
0.55997	0	1
0.53672	0	1
0.51396	0	1
0.46993	0.07634	1
0.42787	0.048	1
0.40758	0.04918	1
0.36848	0.05172	1
0.34966	0.0531	1
0.33739	0.05405	1
0.30768	0	1
0.24196	0	1
0.22676	0	1
0.20727	0	1
0.19322	0	1
0.17966	0	1
0.71873	0	1
0.67498	0	1
0.64103	0	1
0.67498	0	1
0.65789	0	1
0.62438	0	1
0.62438	0	1
0.58371	0	1
0.55997	0	1
0.54442	0	1
0.5215	0	1
0.4917	0	1
0.45569	0	1
0.42787	0	1
0.38778	0	1
0.37486	0	1
0.34966	0	1
0.33739	0	1
0.32535	0	1
0.29618	0	1
0.64943	0	1
0.65789	0	1
0.61613	0	1
0.58371	0	1
0.55217	0	1
0.5918	0	1
0.61613	0	1
0.55997	0	1
0.51396	0	1
0.44167	0	1
0.44167	0	1
0.38784	0	1
0.34966	0	1
0.34966	0	1
0.33739	0	1
0.3194	0	1
0.30191	0	1
0.29051	0	1
0.26299	0	1
0.91705	0	1
0.89712	0	1
0.83863	0	1
0.81012	0	1
0.82907	0	1
0.75459	0	1
0.78211	0	1
0.70102	0	1
0.65789	0	1
0.65789	0	1
0.66569	0	1
0.64103	0	1
0.62438	0	1
0.55997	0	1
0.52908	0	1
0.50649	0	1
0.5215	0	1
0.46993	0	1
0.45569	0	1
0.46993	0.03053	1
0.44167	0	1
0.41429	0	1
0.36848	0	1
0.3435	0	1
0.32535	0	1
0.30768	0	1
0.29051	0	1
0.16916	0.4359	1
0.15225	1.08108	1
0.12856	0.91176	1
0.12111	1.30303	1
0.10688	1.16129	1
0.08719	1.53571	1
0.07232	1.45098	1
0.0563	1.73333	1
0.05383	1.77273	1
0.15639	0	1
0.12481	0.32836	1
0.11747	0.30769	1
0.11035	0.25397	1
0.09678	0.20339	1
0.0781	1.28302	1
0.16485	0.36364	1
0.14816	0.35616	1
0.12856	0.32353	1
0.10688	0.29032	1
0.08719	0.25	1
0.04229	0.05128	1
0.03214	0.05882	1
0.02338	0	1
0.16059	0.34211	1
0.16916	0.66667	1
0.14816	0.60274	1
0.13624	0.68571	1
0.12481	0.50746	1
0.11388	0.5	1
0.10009	0.46667	1
0.09353	0.41379	1
0.08411	0.4	1
0.07232	0.31373	1
0.20563	0.46512	1
0.19154	0.72289	1
0.16485	0.62338	1
0.15639	0.69333	1
0.12481	0.59701	1
0.10346	0.59016	1
0.09033	0.42105	1
0.06676	0.93878	1
0.0563	0.88889	1
0.04905	0.66667	1
0.04229	0.5641	1
0.18695	0.46341	1
0.18695	0.41463	1
0.16059	0.36842	1
0.13237	0.34783	1
0.12111	0.33333	1
0.11388	0.34375	1
0.09678	0.20339	1
0.0781	0.79245	1
0.06142	0.59574	1
0.04674	0.43902	1
0.04449	0.45	1
0.0218	0	1
0.01471	0	1
0.17794	0.275	1
0.15639	0.4	1
0.15225	0.37838	1
0.13237	0.31884	1
0.13237	0.34783	1
0.12111	0.33333	1
0.09033	0.21053	1
0.07518	0.15385	1
0.04905	0.09524	1
0.04229	0.46154	1
0.18695	0.04878	1
0.17352	0.43038	1
0.15639	0.82667	1
0.14016	0.76056	1
0.14016	0.95775	1
0.12856	1.02941	1
0.18695	0.19512	1
0.16916	0.4359	1
0.16059	0.42105	1
0.12856	0.94118	1
0.18242	0.44444	1
0.16916	0.4359	1
0.16059	0.39474	1
0.21044	0	1
0.19154	0.48193	1
0.20563	0	1
0.21044	0	1
0.20088	0.44706	1
0.16059	0.39474	1
0.15225	0.35135	1
0.13624	0.31429	1
0.12111	0.30303	1
0.11035	0.22222	1
0.09678	0.20339	1
0.08719	0.17857	1
0.06676	0.16327	1
0.06406	0.41667	1
0.17794	0.425	1
0.16485	0.38961	1
0.13624	1.14286	1
0.14016	1.09859	1
0.12111	0.93939	1
0.11747	1.35385	1
0.24047	0	1
0.25624	0.04167	1
0.23533	0.04348	1
0.23533	0.06522	1
0.21044	0.2069	1
0.20088	0.18824	1
0.18242	0.17284	1
0.16916	0.12821	1
0.16059	0.10526	1
0.14816	0	1
0.13624	0	1
0.21531	0.22727	1
0.20563	0.55814	1
0.19618	0.71429	1
0.18242	0.76543	1
0.16916	0.69231	1
0.14016	0.70423	1
0.13237	0.66667	1
0.09033	1.19298	1
0.08719	1.07143	1
0.06951	0.88	1
0.0563	0.8	1
0.05141	0.46512	1
0.19154	0.31325	1
0.21531	0.13636	1
0.19154	0.91566	1
0.18695	0.70732	1
0.20088	0.16471	1
0.19154	0.45783	1
0.17794	0.475	1
0.14816	0.41096	1
0.14016	0.3662	1
0.12481	0.35821	1
0.11388	0.375	1
0.21536	0.15907	1
0.18695	0.4878	1
0.19618	0.5	1
0.17794	0.5	1
0.16059	0.47368	1
0.20563	0	1
0.21044	0.52874	1
0.21044	0.11494	1
0.20088	0.54118	1
0.22521	0.04444	1
0.20563	0.55814	1
0.2725	0	1
0.25093	0.02105	1
0.28226	0	1
0.31119	0.13333	1
0.28226	0.02	1
0.26558	0.04124	1
0.22863	0.55556	1
0.19916	0.52381	1
0.18065	0.725	1
0.18065	0.725	1
0.15877	0.74667	1
0.15042	0.76712	1
0.13052	1.17647	1
0.12295	1	1
0.11203	1.39683	1
0.09495	1.68966	1
0.08852	1.60714	1
0.07632	1.46154	1
0.06503	1.29167	1
0.28226	0	1
0.29367	0.47059	1
0.26013	0.64583	1
0.24941	0.61702	1
0.23374	0.61538	1
0.23891	0.56522	1
0.20876	0.81395	1
0.20393	0.77647	1
0.17173	0.87179	1
0.16303	0.89474	1
0.16303	0.81579	1
0.14632	0.83333	1
0.14229	0.70423	1
0.11926	1.16923	1
0.11561	1.4375	1
0.1085	1.35484	1
0.09495	1.75862	1
0.07342	1.13725	1
0.3053	0	1
0.3053	0.03846	1
0.27665	0.10101	1
0.24941	0.12766	1
0.23374	0.57143	1
0.21858	0.54545	1
0.19916	0.85714	1
0.18065	0.975	1
0.15457	1.32432	1
0.15457	0.81081	1
0.35407	0	1
0.35407	0	1
0.36042	0.10619	1
0.37329	0.05217	1
0.32923	0.5	1
0.3053	0.46154	1
0.28794	0.43564	1
0.28232	0.45996	1
0.18979	0.53659	1
0.24941	0.44681	1
0.21858	0.54545	1
0.20393	0.87059	1
0.18519	0.81481	1
0.17616	0.73418	1
0.15877	0.8	1
0.15042	0.73973	1
0.13439	0.72464	1
0.13052	0.64706	1
0.11561	0.625	1
0.10503	0.52459	1
0.09495	0.48276	1
0.08231	0.48148	1
0.07632	0.69231	1
0.06503	0.83051	1
0.05465	0.27273	1
0.04516	0.1	1
0.03658	0	1
0.31715	0.0566	1
0.28226	0.58	1
0.24941	0.61702	1
0.21858	0.93182	1
0.19916	0.83333	1
0.18519	0.71605	1
0.28226	0	1
0.27108	0.04082	1
0.37981	0.05172	1
0.27665	0.12121	1
0.21364	0.55172	1
0.18519	0.74074	1
0.34778	0	1
0.34154	0.07273	1
0.29945	0.05825	1
0.31119	0.09524	1
0.23374	0.06593	1
0.23374	0.9011	1
0.18065	0.775	1
0.16303	0.60526	1
0.15042	0.79452	1
0.13831	1.22857	1
0.12295	1.06061	1
0.11561	0.96875	1
0.10503	1.31148	1
0.09171	0.87719	1
0.07929	0.83019	1
0.05465	0.5	1
0.26664	0.14404	1
0.32316	0.07477	1
0.28794	0	1
0.3053	0.05769	1
0.26013	0	1
0.24413	0.06452	1
0.23374	0.50549	1
0.20393	0.89412	1
0.19445	0.81928	1
0.17616	0.75949	1
0.31715	0	1
0.27108	0.08163	1
0.26558	0.49485	1
0.24941	0.53191	1
0.18979	0.80488	1
0.15877	0.64	1
0.14229	1.15493	1
0.12671	0.98507	1
0.07929	0.67925	1
0.03458	0	1
2.30425	0	2
1.94074	0	2
1.62827	0	2
1.34321	0	2
0.89179	0	2
0.85532	0	2
0.51554	0	2
0.38983	0.075	2
0.2534	0.06202	2
2.15281	0	2
1.63824	0	2
1.57885	0	2
0.89917	0	2
0.79855	0	2
0.45575	0	2
0.28999	0.08696	2
1.84412	0	2
1.69873	0	2
1.34321	0	2
0.84094	0	2
0.5044	0	2
0.40956	0.04878	2
0.27343	0.08955	2
1.68049	0	3
1.46908	0	3
1.29004	0	3
1.13116	0	3
0.94333	0	3
0.78671	0	3
0.61249	0	3
0.4933	0.05714	3
1.25383	0	3
1.16556	0	3
0.88199	0	3
0.60623	0.04124	3
0.51035	0.04494	3
0.30232	0.05839	3
1.21814	0	3
1.09727	0	3
0.37706	0	3
0.61249	0.05128	3
0.45354	0.04768	3
0.392	0.08974	3
0.28493	0.09023	3
1.88425	0	4
1.04509	0	4
0.2916	0.19847	4
2.0225	0	4
1.65409	0	4
1.39963	0	4
0.67969	0	4
0.28717	0.06154	4
1.53951	0	4
1.08765	0	4
0.66616	0	4
0.53838	0	4
0.11706	0.36145	4
0.03915	1.04167	4

## Sheet: Figure2c
T=252°C			T=301°C			T=346°C			T=390°C
Bo_i	Bo_t		Bo_i	Bo_t		Bo_i	Bo_t		Bo_i	Bo_t
0.20563	0.19154		0.77288	0.4917		0.20563	0.21044		0.71866	0.49907
0.20088	0.20563		0.75459	0.48439		0.20088	0.20563		0.73651	0.4917
0.20563	0.22023		0.91705	0.49907		0.19154	0.19618		0.7637	0.46993
0.20563	0.21044		0.75459	0.52908		0.19154	0.18242		0.70981	0.46999
0.18242	0.19618		0.72756	0.4917		0.20088	0.21531		0.72756	0.50649
0.20088	0.17794		0.88723	0.4917		0.19154	0.17352		0.77295	0.46993
0.17794	0.18695		0.77288	0.50649		0.18242	0.18695		0.66641	0.48439
0.2012	0.21044		0.77288	0.53672		0.22023	0.20563		0.70102	0.47713
0.18242	0.17794		0.79139	0.55997		0.18695	0.17352		0.74552	0.46993
0.17352	0.17794		0.79139	0.51396		0.19154	0.20088		0.75459	0.41429
0.19618	0.20088		0.71866	0.46993		0.19154	0.19618		0.78211	0.42787
0.18695	0.18695		0.68361	0.4917		0.19154	0.20563		0.76074	0.49907
0.18695	0.18695		0.65796	0.49907		0.17794	0.17794		0.78211	0.48439
0.17352	0.18248		0.68361	0.50649		0.20088	0.21531		0.7637	0.42105
0.20088	0.20563		0.17794	0.17352		0.19154	0.19154		0.74552	0.45569
0.20563	0.21044		0.16485	0.14816		0.19618	0.20563		0.80073	0.44167
0.17382	0.17352		0.18242	0.17352		0.23533	0.23024		0.19618	0.17352
0.20088	0.20088		0.17352	0.15639		0.20088	0.21044		0.22023	0.21531
0.20563	0.20563		0.20563	0.17794		0.19154	0.19154		0.19154	0.16916
0.17794	0.18695		0.19618	0.16916		0.17794	0.17794		0.21044	0.22023
0.20088	0.17794		0.16916	0.16916		0.19618	0.18695		0.20088	0.21044
0.18695	0.18695		0.16916	0.17794		0.21531	0.22521		0.19618	0.20563
0.20563	0.20088		0.17794	0.17794		0.21531	0.18695		0.18695	0.17794
0.77541	0.47713		0.19154	0.18695		0.19618	0.21044		0.20563	0.21044
0.7478	0.47713		0.19618	0.20563		0.22023	0.20088		0.22023	0.19618
0.61726	0.41383		0.19618	0.20088		0.24047	0.2616		0.22023	0.20088
0.68533	0.46268		0.20563	0.19154		0.23024	0.22521		0.20088	0.20088
0.66798	0.49924		0.18695	0.16059		0.23533	0.22023		0.22521	0.22521
0.66798	0.46268		0.26702	0.23533		0.52184	0.47713		0.20088	0.20563
0.65938	0.46268		0.20563	0.20563		0.59266	0.49924		0.23024	0.23024
0.62558	0.49181		0.18242	0.19618		0.48445	0.44844		0.21044	0.18242
0.56855	0.37412		0.20088	0.20563		0.52184	0.51425		0.19618	0.19154
0.64237	0.45553		0.20088	0.20563		0.56855	0.46988		0.19618	0.19618
0.60901	0.3806		0.19154	0.21044		0.46988	0.45553		0.19618	0.17794
0.32316	0.29945		0.18695	0.18695		0.55276	0.49924		0.19618	0.17352
0.40646	0.35407		0.21531	0.19618		0.46988	0.49924		0.21044	0.19154
0.42012	0.39302		0.21531	0.19717		0.49181	0.46988		0.21044	0.22521
0.34154	0.37329		0.23024	0.21044		0.50672	0.41383		0.20088	0.20563
0.31715	0.32316		0.26702	0.2616		0.36133	0.3243		0.19618	0.20088
0.36042	0.37329		0.28794	0.29945		0.28226	0.27108		0.19154	0.21044
0.39971	0.37329		0.28226	0.26558		0.27665	0.26558		0.18242	0.19154
0.37329	0.40646		0.31119	0.31715		0.40646	0.37329		0.18695	0.19154
0.38639	0.39302		0.35407	0.38639		0.35407	0.31119		0.34154	0.36683
0.36683	0.39302		0.32923	0.29945		0.3053	0.29367		0.37981	0.37981
			0.31715	0.27665		0.31715	0.32316		0.29367	0.27108
			0.40646	0.39971		0.27665	0.24413		0.43401	0.39302
			0.34778	0.31715		0.39971	0.38639		0.31119	0.3053
			0.34778	0.32923		0.31119	0.31715		0.44104	0.47702
			0.32316	0.29945					0.34154	0.32923
									0.34778	0.32923
									0.32316	0.31715
									0.32316	0.25474

## Sheet: Figure2d
T=252°C			T=301°C			T=346°C			T=390°C
Bo_i	t [s]		Bo_i	t [s]		Bo_i	t [s]		Bo_i	t [s]
0.20563	1.166		0.77288	33.04		0.20563	0.746		0.71866	28.34
0.20088	0.778		0.75459	38.37		0.20088	0.788		0.73651	29.146
0.20563	0.986		0.91705	52.318		0.19154	0.874		0.7637	33.4
0.20563	1.124		0.75459	30.954		0.19154	0.84		0.70981	30.108
0.18242	0.754		0.72756	34.986		0.20088	0.816		0.72756	29.082
0.20088	0.856		0.88723	50.97		0.19154	0.664		0.77295	33.278
0.17794	1.022		0.77288	41.776		0.18242	0.522		0.66641	22.828
0.2012	0.948		0.77288	37.096		0.22023	1.022		0.70102	25.556
0.18242	0.994		0.79139	43.132		0.18695	1.144		0.74552	31.988
0.17352	0.582		0.79139	42.298		0.19154	0.508		0.75459	33.968
0.19618	0.758		0.71866	37.292		0.19154	0.662		0.78211	33.488
0.18695	1.052		0.68361	27.36		0.19154	0.878		0.76074	27.034
0.18695	0.65		0.65796	27.648		0.17794	0.66		0.78211	31.53
0.17352	0.862		0.68361	29.498		0.20088	0.694		0.7637	32.52
0.20088	1.168		0.17794	0.604		0.19154	1.06		0.74552	31.896
0.20563	0.84		0.16485	1.044		0.19618	0.888		0.80073	37.662
0.17382	1.12		0.18242	0.572		0.23533	1.094		0.19618	1.252
0.20088	1.9		0.17352	0.84		0.20088	0.66		0.22023	1.234
0.20563	1.86		0.20563	1.382		0.19154	0.536		0.19154	1.27
0.17794	0.848		0.19618	1.198		0.17794	0.97		0.21044	0.896
0.20088	1.114		0.16916	0.658		0.19618	0.836		0.20088	0.564
0.18695	0.588		0.16916	0.996		0.21531	0.868		0.19618	0.524
0.20563	2.254		0.17794	0.792		0.21531	2.15		0.18695	1.296
0.77541	46.47		0.19154	0.98		0.19618	0.79		0.20563	0.676
0.7478	45.706		0.19618	1.188		0.22023	1.38		0.22023	1.254
0.61726	32.96		0.19618	1.126		0.24047	1.018		0.22023	1.088
0.68533	38.998		0.20563	1.318		0.23024	0.678		0.20088	0.886
0.66798	26.228		0.18695	0.95		0.23533	0.96		0.22521	0.746
0.66798	25.928		0.26702	1.654		0.52184	6.678		0.20088	0.866
0.65938	30.238		0.20563	0.722		0.59266	14.952		0.23024	1.176
0.62558	20.592		0.18242	0.552		0.48445	8.102		0.21044	1.074
0.56855	18.252		0.20088	0.92		0.52184	8.108		0.19618	1.208
0.64237	25.21		0.20088	0.786		0.56855	13.392		0.19618	1.284
0.60901	35.144		0.19154	0.852		0.46988	9.244		0.19618	1.248
0.32316	5.358		0.18695	0.554		0.55276	14.778		0.19618	1.226
0.40646	9.77		0.21531	1.772		0.46988	4.678		0.21044	1.034
0.42012	6.922		0.21531	0.85		0.49181	6.578		0.21044	0.518
0.34154	4.778		0.23024	0.988		0.50672	10.698		0.20088	0.802
0.31715	2.434		0.26702	1.326		0.36133	5.83		0.19618	0.718
0.36042	6.624		0.28794	2.594		0.28226	2.022		0.19154	0.402
0.39971	8.8		0.28226	1.566		0.27665	2.5		0.18242	0.564
0.37329	5.588		0.31119	2.582		0.40646	6.52		0.18695	0.718
0.38639	5.892		0.35407	3.934		0.35407	4.782		0.34154	2.894
0.36683	3.006		0.32923	2.38		0.3053	1.872		0.37981	2.942
			0.31715	2.546		0.31715	1.754		0.29367	2.44
			0.40646	3.378		0.27665	1.012		0.43401	4.348
			0.34778	2.696		0.39971	2.128		0.31119	1.43
			0.34778	3.106		0.31119	1.258		0.44104	4.162
			0.32316	4.97					0.34154	3.076
									0.34778	2.376
									0.32316	2.89
									0.32316	2.742

## Sheet: Figure4
Bo	Oh	(Yes=1,No=0)
0.24399	0.01007	0
0.16835	0.01007	0
0.20442	0.01007	0
0.22471	0.01007	0
0.19027	0.01007	1
0.16835	0.01007	1
0.17163	0.01007	1
0.14777	0.01007	1
0.17163	0.01007	1
0.18338	0.01007	1
0.20804	0.01007	1
0.09047	0.01007	1
0.17329	0.01007	1
0.20019	0.01517	1
0.27569	0.01517	1
0.17712	0.01517	1
0.21698	0.01517	1
0.19294	0.01517	1
0.22466	0.01517	1
0.19366	0.02542	0
0.21837	0.02542	0
0.23028	0.02542	0
0.21061	0.02542	0
0.21254	0.02542	1
0.1739	0.02542	0
0.21448	0.02542	1
0.19736	0.02542	1
0.20488	0.02542	0
0.19182	0.02542	1
0.18548	0.0351	0
0.21785	0.0351	0
0.2381	0.0351	0
0.2139	0.0351	0
0.18915	0.0351	0
0.20806	0.0351	0
0.18915	0.0351	0
0.21587	0.0351	0
0.19849	0.0351	0
0.19849	0.0351	0
0.77288	0.00842	0
0.75459	0.00842	0
0.91705	0.00842	0
0.81957	0.00842	0
0.88723	0.00842	0
0.79139	0.00842	0
0.75459	0.00842	0
0.72756	0.00842	0
0.83863	0.00842	0
0.88723	0.00842	0
0.86763	0.00842	0
0.77288	0.00842	0
0.82914	0.00842	0
0.81957	0.00842	0
0.77288	0.00842	0
0.96785	0.00842	0
0.79139	0.00842	0
0.79139	0.00842	0
0.71866	0.00842	0
0.68361	0.00842	0
0.64943	0.00842	0
0.65796	0.00842	0
0.68361	0.00842	0
0.70981	0.00842	0
0.65789	0.00842	0
0.90706	0.00842	0
0.17794	0.00842	1
0.16485	0.00842	1
0.18242	0.00842	1
0.17352	0.00842	1
0.20563	0.00842	1
0.19618	0.00842	1
0.16916	0.00842	1
0.16916	0.00842	1
0.17794	0.00842	1
0.19154	0.00842	1
0.19618	0.00842	1
0.19618	0.00842	1
0.20563	0.00842	1
0.18695	0.00842	1
0.26702	0.00842	0
0.20563	0.00842	1
0.18242	0.00842	1
0.20088	0.00842	1
0.20088	0.00842	1
0.19154	0.00842	1
0.18695	0.00842	1
0.21531	0.00842	0
0.21531	0.00842	1
0.23024	0.00842	1
0.26702	0.00842	1
0.28794	0.00842	0
0.28226	0.00842	0
0.31119	0.00842	0
0.35407	0.00842	0
0.32923	0.00842	0
0.31715	0.00842	0
0.40646	0.00842	0
0.34778	0.00842	0
0.34778	0.00842	0
0.32316	0.00842	0
0.40315	0.01007	0
0.44825	0.01007	0
0.44771	0.01007	0
0.27896	0.01007	0
0.26891	0.01007	0
0.27323	0.01007	0
0.18464	0.01007	1
0.19192	0.01007	1
0.18109	0.01007	0
0.13926	0.01007	0
0.13618	0.01007	0
0.12694	0.01007	0
0.39314	0.01517	0
0.49614	0.01517	0
0.42673	0.01517	0
0.31443	0.01517	0
0.29497	0.01517	0
0.30086	0.01517	0
0.17623	0.01517	1
0.17921	0.01517	1
0.16679	0.01517	0
0.15449	0.01517	1
0.14708	0.01517	1
0.13684	0.01517	0
0.41952	0.02542	0
0.43594	0.02542	0
0.42491	0.02542	0
0.28788	0.02542	0
0.29523	0.02542	0
0.29813	0.02542	0
0.19629	0.02542	1
0.19506	0.02542	1
0.19893	0.02542	1
0.15066	0.02542	0
0.18313	0.02542	0
0.15751	0.02542	0
0.43113	0.0351	0
0.40811	0.0351	0
0.43638	0.0351	0
0.3248	0.0351	0
0.33407	0.0351	0
0.32125	0.0351	0
0.20293	0.0351	0
0.21375	0.0351	0
0.20283	0.0351	0
0.12861	0.0351	0
0.13258	0.0351	0
0.14045	0.0351	0
0.20629	0.00842	1
0.19493	0.00842	1
0.17325	0.00842	1
0.12925	0.00842	0
0.13199	0.00842	0
0.13199	0.00842	0

## Sheet: SIFigure2
T [°C]	dmax [mm]
49.1683	0
48.975	0
49.0395	0
97.3545	0
99.4965	0
99.915	0
146.668	0
149.18	0
148.649	0
151.838	0
151.709	0
152.643	0
151.935	0
151.274	0
151.161	0
150.34	0
197.899	0
198.833	0
199.654	0
201.941	0
202.359	0
202.537	0
204.179	0
204.824	0
204.47	0
203.889	0
255.539	0.22655
252.608	0.197
255.378	0.20685
250.321	0.4925
253.123	0.4728
256.038	0.48265
255.265	0.4334
255.877	0.4728
307.446	0.44325
297.428	0.48265
300.135	0.50235
303.323	0.394
307.978	0.24625
308.364	0.46295
327.514	0.4728
352.315	0.46295
354.748	0.48265
350.818	0.5122
397.378	0.50235
456.325	0.44325
456.325	0.4925

## Sheet: SIFigure7ab
t [s]	zc [mm]
0	0.94223
1e-05	0.94223
2e-05	0.94223
3e-05	0.94223
4e-05	0.94223
5e-05	0.94223
6e-05	0.94223
7e-05	0.94223
8e-05	0.94223
9e-05	0.94223
0.0001	0.94223
0.00011	0.94223
0.00012	0.94223
0.00013	0.94223
0.00014	0.94223
0.00015	0.94223
0.00016	0.94223
0.00017	0.94223
0.00018	0.94223
0.00019	0.94223
0.0002	0.94223
0.00021	0.94223
0.00022	0.94223
0.00023	0.94223
0.00024	0.94223
0.00025	0.94223
0.00026	0.94223
0.00027	0.94223
0.00028	0.94223
0.00029	0.94223
0.0003	0.94223
0.00031	0.94223
0.00032	0.94223
0.00033	0.94223
0.00034	0.94223
0.00035	0.94223
0.00036	0.94223
0.00037	0.94222
0.00038	0.94222
0.00039	0.94222
0.0004	0.94222
0.00041	0.94222
0.00042	0.94222
0.00043	0.94222
0.00044	0.94222
0.00045	0.94222
0.00046	0.94222
0.00047	0.94222
0.00048	0.94222
0.00049	0.94221
0.0005	0.94221
0.00051	0.94221
0.00052	0.94221
0.00053	0.94221
0.00054	0.94221
0.00055	0.9422
0.00056	0.9422
0.00057	0.9422
0.00058	0.9422
0.00059	0.9422
0.0006	0.94219
0.00061	0.94219
0.00062	0.94219
0.00063	0.94219
0.00064	0.94218
0.00065	0.94218
0.00066	0.94218
0.00067	0.94218
0.00068	0.94217
0.00069	0.94217
0.0007	0.94217
0.00071	0.94216
0.00072	0.94216
0.00073	0.94215
0.00074	0.94215
0.00075	0.94215
0.00076	0.94214
0.00077	0.94214
0.00078	0.94213
0.00079	0.94213
0.0008	0.94212
0.00081	0.94212
0.00082	0.94211
0.00083	0.94211
0.00084	0.9421
0.00085	0.94209
0.00086	0.94209
0.00087	0.94208
0.00088	0.94207
0.00089	0.94207
0.0009	0.94206
0.00091	0.94205
0.00092	0.94205
0.00093	0.94204
0.00094	0.94203
0.00095	0.94202
0.00096	0.94201
0.00097	0.94201
0.00098	0.942
0.00099	0.94199
0.001	0.94198
0.00101	0.94197
0.00102	0.94196
0.00103	0.94195
0.00104	0.94194
0.00105	0.94193
0.00106	0.94192
0.00107	0.94191
0.00108	0.94189
0.00109	0.94188
0.0011	0.94187
0.00111	0.94186
0.00112	0.94185
0.00113	0.94183
0.00114	0.94182
0.00115	0.94181
0.00116	0.94179
0.00117	0.94178
0.00118	0.94176
0.00119	0.94175
0.0012	0.94173
0.00121	0.94172
0.00122	0.9417
0.00123	0.94169
0.00124	0.94167
0.00125	0.94165
0.00126	0.94164
0.00127	0.94162
0.00128	0.9416
0.00129	0.94158
0.0013	0.94157
0.00131	0.94155
0.00132	0.94153
0.00133	0.94151
0.00134	0.94149
0.00135	0.94147
0.00136	0.94145
0.00137	0.94143
0.00138	0.94141
0.00139	0.94139
0.0014	0.94136
0.00141	0.94134
0.00142	0.94132
0.00143	0.94129
0.00144	0.94127
0.00145	0.94125
0.00146	0.94122
0.00147	0.9412
0.00148	0.94117
0.00149	0.94115
0.0015	0.94112
0.00151	0.94109
0.00152	0.94107
0.00153	0.94104
0.00154	0.94101
0.00155	0.94098
0.00156	0.94096
0.00157	0.94093
0.00158	0.9409
0.00159	0.94087
0.0016	0.94084
0.00161	0.94081
0.00162	0.94078
0.00163	0.94074
0.00164	0.94071
0.00165	0.94068
0.00166	0.94065
0.00167	0.94061
0.00168	0.94058
0.00169	0.94054
0.0017	0.94051
0.00171	0.94047
0.00172	0.94044
0.00173	0.9404
0.00174	0.94036
0.00175	0.94033
0.00176	0.94029
0.00177	0.94025
0.00178	0.94021
0.00179	0.94017
0.0018	0.94013
0.00181	0.94009
0.00182	0.94005
0.00183	0.94001
0.00184	0.93997
0.00185	0.93993
0.00186	0.93988
0.00187	0.93984
0.00188	0.9398
0.00189	0.93975
0.0019	0.93971
0.00191	0.93966
0.00192	0.93962
0.00193	0.93957
0.00194	0.93952
0.00195	0.93948
0.00196	0.93943
0.00197	0.93938
0.00198	0.93933
0.00199	0.93928
0.002	0.93923
0.00201	0.93918
0.00202	0.93913
0.00203	0.93908
0.00204	0.93903
0.00205	0.93897
0.00206	0.93892
0.00207	0.93887
0.00208	0.93881
0.00209	0.93876
0.0021	0.9387
0.00211	0.93865
0.00212	0.93859
0.00213	0.93853
0.00214	0.93848
0.00215	0.93842
0.00216	0.93836
0.00217	0.9383
0.00218	0.93824
0.00219	0.93818
0.0022	0.93812
0.00221	0.93806
0.00222	0.93799
0.00223	0.93793
0.00224	0.93787
0.00225	0.9378
0.00226	0.93774
0.00227	0.93767
0.00228	0.93761
0.00229	0.93754
0.0023	0.93748
0.00231	0.93741
0.00232	0.93734
0.00233	0.93727
0.00234	0.9372
0.00235	0.93713
0.00236	0.93706
0.00237	0.93699
0.00238	0.93692
0.00239	0.93685
0.0024	0.93677
0.00241	0.9367
0.00242	0.93663
0.00243	0.93655
0.00244	0.93648
0.00245	0.9364
0.00246	0.93633
0.00247	0.93625
0.00248	0.93617
0.00249	0.93609
0.0025	0.93601
0.00251	0.93594
0.00252	0.93586
0.00253	0.93577
0.00254	0.93569
0.00255	0.93561
0.00256	0.93553
0.00257	0.93545
0.00258	0.93536
0.00259	0.93528
0.0026	0.93519
0.00261	0.93511
0.00262	0.93502
0.00263	0.93494
0.00264	0.93485
0.00265	0.93476
0.00266	0.93467
0.00267	0.93458
0.00268	0.93449
0.00269	0.9344
0.0027	0.93431
0.00271	0.93422
0.00272	0.93413
0.00273	0.93403
0.00274	0.93394
0.00275	0.93385
0.00276	0.93375
0.00277	0.93366
0.00278	0.93356
0.00279	0.93346
0.0028	0.93337
0.00281	0.93327
0.00282	0.93317
0.00283	0.93307
0.00284	0.93297
0.00285	0.93287
0.00286	0.93277
0.00287	0.93267
0.00288	0.93257
0.00289	0.93246
0.0029	0.93236
0.00291	0.93225
0.00292	0.93215
0.00293	0.93204
0.00294	0.93194
0.00295	0.93183
0.00296	0.93172
0.00297	0.93162
0.00298	0.93151
0.00299	0.9314
0.003	0.93129
0.00301	0.93118
0.00302	0.93107
0.00303	0.93095
0.00304	0.93084
0.00305	0.93073
0.00306	0.93061
0.00307	0.9305
0.00308	0.93038
0.00309	0.93027
0.0031	0.93015
0.00311	0.93004
0.00312	0.92992
0.00313	0.9298
0.00314	0.92968
0.00315	0.92956
0.00316	0.92944
0.00317	0.92932
0.00318	0.9292
0.00319	0.92908
0.0032	0.92895
0.00321	0.92883
0.00322	0.92871
0.00323	0.92858
0.00324	0.92846
0.00325	0.92833
0.00326	0.9282
0.00327	0.92808
0.00328	0.92795
0.00329	0.92782
0.0033	0.92769
0.00331	0.92756
0.00332	0.92743
0.00333	0.9273
0.00334	0.92716
0.00335	0.92703
0.00336	0.9269
0.00337	0.92676
0.00338	0.92663
0.00339	0.92649
0.0034	0.92636
0.00341	0.92622
0.00342	0.92608
0.00343	0.92594
0.00344	0.9258
0.00345	0.92566
0.00346	0.92552
0.00347	0.92538
0.00348	0.92524
0.00349	0.9251
0.0035	0.92495
0.00351	0.92481
0.00352	0.92466
0.00353	0.92452
0.00354	0.92437
0.00355	0.92422
0.00356	0.92408
0.00357	0.92393
0.00358	0.92378
0.00359	0.92363
0.0036	0.92348
0.00361	0.92333
0.00362	0.92317
0.00363	0.92302
0.00364	0.92287
0.00365	0.92272
0.00366	0.92256
0.00367	0.92241
0.00368	0.92225
0.00369	0.92209
0.0037	0.92193
0.00371	0.92178
0.00372	0.92162
0.00373	0.92146
0.00374	0.9213
0.00375	0.92114
0.00376	0.92098
0.00377	0.92081
0.00378	0.92065
0.00379	0.92049
0.0038	0.92032
0.00381	0.92016
0.00382	0.91999
0.00383	0.91983
0.00384	0.91966
0.00385	0.91949
0.00386	0.91932
0.00387	0.91916
0.00388	0.91899
0.00389	0.91882
0.0039	0.91864
0.00391	0.91847
0.00392	0.9183
0.00393	0.91813
0.00394	0.91795
0.00395	0.91778
0.00396	0.9176
0.00397	0.91743
0.00398	0.91725
0.00399	0.91708
0.004	0.9169
0.00401	0.91672
0.00402	0.91654
0.00403	0.91636
0.00404	0.91618
0.00405	0.916
0.00406	0.91582
0.00407	0.91564
0.00408	0.91545
0.00409	0.91527
0.0041	0.91509
0.00411	0.9149
0.00412	0.91472
0.00413	0.91453
0.00414	0.91435
0.00415	0.91416
0.00416	0.91397
0.00417	0.91378
0.00418	0.91359
0.00419	0.9134
0.0042	0.91321
0.00421	0.91302
0.00422	0.91283
0.00423	0.91264
0.00424	0.91245
0.00425	0.91225
0.00426	0.91206
0.00427	0.91186
0.00428	0.91167
0.00429	0.91147
0.0043	0.91128
0.00431	0.91108
0.00432	0.91088
0.00433	0.91068
0.00434	0.91049
0.00435	0.91029
0.00436	0.91009
0.00437	0.90989
0.00438	0.90968
0.00439	0.90948
0.0044	0.90928
0.00441	0.90908
0.00442	0.90887
0.00443	0.90867
0.00444	0.90847
0.00445	0.90826
0.00446	0.90806
0.00447	0.90785
0.00448	0.90764
0.00449	0.90743
0.0045	0.90723
0.00451	0.90702
0.00452	0.90681
0.00453	0.9066
0.00454	0.90639
0.00455	0.90618
0.00456	0.90597
0.00457	0.90576
0.00458	0.90555
0.00459	0.90533
0.0046	0.90512
0.00461	0.90491
0.00462	0.90469
0.00463	0.90448
0.00464	0.90426
0.00465	0.90405
0.00466	0.90383
0.00467	0.90361
0.00468	0.9034
0.00469	0.90318
0.0047	0.90296
0.00471	0.90274
0.00472	0.90252
0.00473	0.90231
0.00474	0.90209
0.00475	0.90187
0.00476	0.90164
0.00477	0.90142
0.00478	0.9012
0.00479	0.90098
0.0048	0.90076
0.00481	0.90054
0.00482	0.90031
0.00483	0.90009
0.00484	0.89986
0.00485	0.89964
0.00486	0.89942
0.00487	0.89919
0.00488	0.89896
0.00489	0.89874
0.0049	0.89851
0.00491	0.89829
0.00492	0.89806
0.00493	0.89783
0.00494	0.8976
0.00495	0.89738
0.00496	0.89715
0.00497	0.89692
0.00498	0.89669
0.00499	0.89646
0.005	0.89623
0.00501	0.896
0.00502	0.89577
0.00503	0.89554
0.00504	0.89531
0.00505	0.89508
0.00506	0.89485
0.00507	0.89461
0.00508	0.89438
0.00509	0.89415
0.0051	0.89392
0.00511	0.89369
0.00512	0.89345
0.00513	0.89322
0.00514	0.89299
0.00515	0.89275
0.00516	0.89252
0.00517	0.89229
0.00518	0.89205
0.00519	0.89182
0.0052	0.89158
0.00521	0.89135
0.00522	0.89112
0.00523	0.89088
0.00524	0.89065
0.00525	0.89041
0.00526	0.89018
0.00527	0.88994
0.00528	0.88971
0.00529	0.88947
0.0053	0.88924
0.00531	0.889
0.00532	0.88877
0.00533	0.88853
0.00534	0.8883
0.00535	0.88806
0.00536	0.88783
0.00537	0.88759
0.00538	0.88736
0.00539	0.88712
0.0054	0.88689
0.00541	0.88665
0.00542	0.88642
0.00543	0.88618
0.00544	0.88595
0.00545	0.88572
0.00546	0.88548
0.00547	0.88525
0.00548	0.88501
0.00549	0.88478
0.0055	0.88455
0.00551	0.88431
0.00552	0.88408
0.00553	0.88385
0.00554	0.88361
0.00555	0.88338
0.00556	0.88315
0.00557	0.88292
0.00558	0.88269
0.00559	0.88246
0.0056	0.88223
0.00561	0.882
0.00562	0.88177
0.00563	0.88154
0.00564	0.88131
0.00565	0.88108
0.00566	0.88085
0.00567	0.88062
0.00568	0.88039
0.00569	0.88017
0.0057	0.87994
0.00571	0.87972
0.00572	0.87949
0.00573	0.87927
0.00574	0.87904
0.00575	0.87882
0.00576	0.87859
0.00577	0.87837
0.00578	0.87815
0.00579	0.87793
0.0058	0.87771
0.00581	0.87749
0.00582	0.87727
0.00583	0.87705
0.00584	0.87683
0.00585	0.87662
0.00586	0.8764
0.00587	0.87619
0.00588	0.87597
0.00589	0.87576
0.0059	0.87554
0.00591	0.87533
0.00592	0.87512
0.00593	0.87491
0.00594	0.8747
0.00595	0.87449
0.00596	0.87428
0.00597	0.87408
0.00598	0.87387
0.00599	0.87367
0.006	0.87346
0.00601	0.87326
0.00602	0.87306
0.00603	0.87286
0.00604	0.87266
0.00605	0.87246
0.00606	0.87226
0.00607	0.87206
0.00608	0.87187
0.00609	0.87167
0.0061	0.87148
0.00611	0.87129
0.00612	0.8711
0.00613	0.87091
0.00614	0.87072
0.00615	0.87053
0.00616	0.87034
0.00617	0.87016
0.00618	0.86997
0.00619	0.86979
0.0062	0.86961
0.00621	0.86943
0.00622	0.86925
0.00623	0.86907
0.00624	0.86889
0.00625	0.86872
0.00626	0.86854
0.00627	0.86837
0.00628	0.8682
0.00629	0.86803
0.0063	0.86786
0.00631	0.86769
0.00632	0.86753
0.00633	0.86736
0.00634	0.8672
0.00635	0.86703
0.00636	0.86687
0.00637	0.86671
0.00638	0.86656
0.00639	0.8664
0.0064	0.86625
0.00641	0.8661
0.00642	0.86595
0.00643	0.8658
0.00644	0.86565
0.00645	0.86551
0.00646	0.86537
0.00647	0.86523
0.00648	0.86509
0.00649	0.86495
0.0065	0.86481
0.00651	0.86468
0.00652	0.86455
0.00653	0.86442
0.00654	0.86429
0.00655	0.86416
0.00656	0.86403
0.00657	0.86391
0.00658	0.86379
0.00659	0.86367
0.0066	0.86355
0.00661	0.86343
0.00662	0.86331
0.00663	0.8632
0.00664	0.86308
0.00665	0.86297
0.00666	0.86286
0.00667	0.86275
0.00668	0.86264
0.00669	0.86254
0.0067	0.86243
0.00671	0.86233
0.00672	0.86223
0.00673	0.86212
0.00674	0.86202
0.00675	0.86193
0.00676	0.86183
0.00677	0.86173
0.00678	0.86164
0.00679	0.86154
0.0068	0.86145
0.00681	0.86136
0.00682	0.86127
0.00683	0.86118
0.00684	0.86109
0.00685	0.861
0.00686	0.86091
0.00687	0.86083
0.00688	0.86074
0.00689	0.86066
0.0069	0.86058
0.00691	0.8605
0.00692	0.86041
0.00693	0.86033
0.00694	0.86025
0.00695	0.86018
0.00696	0.8601
0.00697	0.86002
0.00698	0.85994
0.00699	0.85987
0.007	0.85979
0.00701	0.85972
0.00702	0.85964
0.00703	0.85957
0.00704	0.8595
0.00705	0.85942
0.00706	0.85935
0.00707	0.85928
0.00708	0.85921
0.00709	0.85914
0.0071	0.85907
0.00711	0.859
0.00712	0.85893
0.00713	0.85886
0.00714	0.8588
0.00715	0.85873
0.00716	0.85866
0.00717	0.85859
0.00718	0.85853
0.00719	0.85846
0.0072	0.85839
0.00721	0.85833
0.00722	0.85826
0.00723	0.8582
0.00724	0.85813
0.00725	0.85807
0.00726	0.858
0.00727	0.85794
0.00728	0.85787
0.00729	0.85781
0.0073	0.85775
0.00731	0.85768
0.00732	0.85762
0.00733	0.85756
0.00734	0.85749
0.00735	0.85743
0.00736	0.85736
0.00737	0.8573
0.00738	0.85724
0.00739	0.85717
0.0074	0.85711
0.00741	0.85705
0.00742	0.85698
0.00743	0.85692
0.00744	0.85686
0.00745	0.85679
0.00746	0.85673
0.00747	0.85667
0.00748	0.8566
0.00749	0.85654
0.0075	0.85648
0.00751	0.85641
0.00752	0.85635
0.00753	0.85628
0.00754	0.85622
0.00755	0.85616
0.00756	0.85609
0.00757	0.85603
0.00758	0.85596
0.00759	0.8559
0.0076	0.85583
0.00761	0.85577
0.00762	0.8557
0.00763	0.85564
0.00764	0.85557
0.00765	0.8555
0.00766	0.85544
0.00767	0.85537
0.00768	0.8553
0.00769	0.85524
0.0077	0.85517
0.00771	0.8551
0.00772	0.85503
0.00773	0.85496
0.00774	0.8549
0.00775	0.85483
0.00776	0.85476
0.00777	0.85469
0.00778	0.85462
0.00779	0.85455
0.0078	0.85448
0.00781	0.85441
0.00782	0.85434
0.00783	0.85427
0.00784	0.85419
0.00785	0.85412
0.00786	0.85405
0.00787	0.85398
0.00788	0.8539
0.00789	0.85383
0.0079	0.85376
0.00791	0.85368
0.00792	0.85361
0.00793	0.85353
0.00794	0.85346
0.00795	0.85338
0.00796	0.85331
0.00797	0.85323
0.00798	0.85315
0.00799	0.85308
0.008	0.853
0.00801	0.85292
0.00802	0.85284
0.00803	0.85276
0.00804	0.85268
0.00805	0.8526
0.00806	0.85252
0.00807	0.85244
0.00808	0.85236
0.00809	0.85228
0.0081	0.8522
0.00811	0.85212
0.00812	0.85203
0.00813	0.85195
0.00814	0.85187
0.00815	0.85178
0.00816	0.8517
0.00817	0.85161
0.00818	0.85153
0.00819	0.85144
0.0082	0.85136
0.00821	0.85127
0.00822	0.85118
0.00823	0.85109
0.00824	0.85101
0.00825	0.85092
0.00826	0.85083
0.00827	0.85074
0.00828	0.85065
0.00829	0.85056
0.0083	0.85047
0.00831	0.85037
0.00832	0.85028
0.00833	0.85019
0.00834	0.8501
0.00835	0.85
0.00836	0.84991
0.00837	0.84981
0.00838	0.84972
0.00839	0.84962
0.0084	0.84953
0.00841	0.84943
0.00842	0.84933
0.00843	0.84924
0.00844	0.84914
0.00845	0.84904
0.00846	0.84894
0.00847	0.84884
0.00848	0.84874
0.00849	0.84864
0.0085	0.84854
0.00851	0.84844
0.00852	0.84834
0.00853	0.84823
0.00854	0.84813
0.00855	0.84803
0.00856	0.84792
0.00857	0.84782
0.00858	0.84771
0.00859	0.84761
0.0086	0.8475
0.00861	0.8474
0.00862	0.84729
0.00863	0.84718
0.00864	0.84707
0.00865	0.84696
0.00866	0.84685
0.00867	0.84674
0.00868	0.84663
0.00869	0.84652
0.0087	0.84641
0.00871	0.8463
0.00872	0.84619
0.00873	0.84607
0.00874	0.84596
0.00875	0.84584
0.00876	0.84573
0.00877	0.84561
0.00878	0.8455
0.00879	0.84538
0.0088	0.84526
0.00881	0.84514
0.00882	0.84502
0.00883	0.8449
0.00884	0.84478
0.00885	0.84466
0.00886	0.84454
0.00887	0.84442
0.00888	0.8443
0.00889	0.84417
0.0089	0.84405
0.00891	0.84393
0.00892	0.8438
0.00893	0.84368
0.00894	0.84355
0.00895	0.84343
0.00896	0.8433
0.00897	0.84317
0.00898	0.84304
0.00899	0.84291
0.009	0.84279
0.00901	0.84266
0.00902	0.84253
0.00903	0.84239
0.00904	0.84226
0.00905	0.84213
0.00906	0.842
0.00907	0.84187
0.00908	0.84173
0.00909	0.8416
0.0091	0.84146
0.00911	0.84133
0.00912	0.84119
0.00913	0.84106
0.00914	0.84092
0.00915	0.84078
0.00916	0.84064
0.00917	0.84051
0.00918	0.84037
0.00919	0.84023
0.0092	0.84009
0.00921	0.83995
0.00922	0.83981
0.00923	0.83967
0.00924	0.83952
0.00925	0.83938
0.00926	0.83924
0.00927	0.8391
0.00928	0.83895
0.00929	0.83881
0.0093	0.83866
0.00931	0.83852
0.00932	0.83837
0.00933	0.83823
0.00934	0.83808
0.00935	0.83793
0.00936	0.83779
0.00937	0.83764
0.00938	0.83749
0.00939	0.83734
0.0094	0.83719
0.00941	0.83704
0.00942	0.83689
0.00943	0.83674
0.00944	0.83659
0.00945	0.83644
0.00946	0.83629
0.00947	0.83614
0.00948	0.83598
0.00949	0.83583
0.0095	0.83568
0.00951	0.83553
0.00952	0.83537
0.00953	0.83522
0.00954	0.83506
0.00955	0.83491
0.00956	0.83475
0.00957	0.8346
0.00958	0.83444
0.00959	0.83429
0.0096	0.83413
0.00961	0.83397
0.00962	0.83382
0.00963	0.83366
0.00964	0.8335
0.00965	0.83335
0.00966	0.83319
0.00967	0.83303
0.00968	0.83287
0.00969	0.83272
0.0097	0.83256
0.00971	0.8324
0.00972	0.83224
0.00973	0.83208
0.00974	0.83192
0.00975	0.83176
0.00976	0.8316
0.00977	0.83144
0.00978	0.83128
0.00979	0.83112
0.0098	0.83097
0.00981	0.83081
0.00982	0.83065
0.00983	0.83049
0.00984	0.83033
0.00985	0.83017
0.00986	0.83001
0.00987	0.82985
0.00988	0.82969
0.00989	0.82953
0.0099	0.82937
0.00991	0.82921
0.00992	0.82905
0.00993	0.82889
0.00994	0.82873
0.00995	0.82858
0.00996	0.82842
0.00997	0.82826
0.00998	0.8281
0.00999	0.82794
0.01	0.82779
0.01001	0.82763
0.01002	0.82747
0.01003	0.82732
0.01004	0.82716
0.01005	0.82701
0.01006	0.82685
0.01007	0.8267
0.01008	0.82654
0.01009	0.82639
0.0101	0.82624
0.01011	0.82608
0.01012	0.82593
0.01013	0.82578
0.01014	0.82563
0.01015	0.82548
0.01016	0.82533
0.01017	0.82518
0.01018	0.82503
0.01019	0.82489
0.0102	0.82474
0.01021	0.8246
0.01022	0.82445
0.01023	0.82431
0.01024	0.82417
0.01025	0.82403
0.01026	0.82389
0.01027	0.82375
0.01028	0.82361
0.01029	0.82347
0.0103	0.82334
0.01031	0.8232
0.01032	0.82307
0.01033	0.82294
0.01034	0.82281
0.01035	0.82268
0.01036	0.82255
0.01037	0.82243
0.01038	0.8223
0.01039	0.82218
0.0104	0.82206
0.01041	0.82194
0.01042	0.82182
0.01043	0.82171
0.01044	0.82159
0.01045	0.82148
0.01046	0.82137
0.01047	0.82126
0.01048	0.82116
0.01049	0.82105
0.0105	0.82095
0.01051	0.82085
0.01052	0.82075
0.01053	0.82066
0.01054	0.82056
0.01055	0.82047
0.01056	0.82039
0.01057	0.8203
0.01058	0.82022
0.01059	0.82014
0.0106	0.82006
0.01061	0.81998
0.01062	0.81991
0.01063	0.81984
0.01064	0.81977
0.01065	0.81971
0.01066	0.81964
0.01067	0.81959
0.01068	0.81953
0.01069	0.81948
0.0107	0.81943
0.01071	0.81938
0.01072	0.81933
0.01073	0.81929
0.01074	0.81925
0.01075	0.81922
0.01076	0.81918
0.01077	0.81916
0.01078	0.81913
0.01079	0.81911
0.0108	0.81909
0.01081	0.81907
0.01082	0.81906
0.01083	0.81904
0.01084	0.81904
0.01085	0.81904
0.01086	0.81904
0.01087	0.81904
0.01088	0.81905
0.01089	0.81907
0.0109	0.81909
0.01091	0.81911
0.01092	0.81913
0.01093	0.81916
0.01094	0.8192
0.01095	0.81923
0.01096	0.81928
0.01097	0.81932
0.01098	0.81937
0.01099	0.81942
0.011	0.81948
0.01101	0.81954
0.01102	0.8196
0.01103	0.81967
0.01104	0.81974
0.01105	0.81981
0.01106	0.81988
0.01107	0.81996
0.01108	0.82005
0.01109	0.82013
0.0111	0.82022
0.01111	0.82031
0.01112	0.82041
0.01113	0.8205
0.01114	0.8206
0.01115	0.82071
0.01116	0.82081
0.01117	0.82092
0.01118	0.82103
0.01119	0.82114
0.0112	0.82126
0.01121	0.82137
0.01122	0.82149
0.01123	0.82161
0.01124	0.82174
0.01125	0.82186
0.01126	0.82199
0.01127	0.82212
0.01128	0.82225
0.01129	0.82238
0.0113	0.82252
0.01131	0.82265
0.01132	0.82279
0.01133	0.82293
0.01134	0.82307
0.01135	0.82321
0.01136	0.82335
0.01137	0.8235
0.01138	0.82364
0.01139	0.82379
0.0114	0.82394
0.01141	0.82409
0.01142	0.82424
0.01143	0.82439
0.01144	0.82454
0.01145	0.8247
0.01146	0.82485
0.01147	0.825
0.01148	0.82516
0.01149	0.82532
0.0115	0.82547
0.01151	0.82563
0.01152	0.82579
0.01153	0.82595
0.01154	0.82611
0.01155	0.82627
0.01156	0.82643
0.01157	0.82659
0.01158	0.82675
0.01159	0.82692
0.0116	0.82708
0.01161	0.82724
0.01162	0.82741
0.01163	0.82757
0.01164	0.82773
0.01165	0.8279
0.01166	0.82806
0.01167	0.82823
0.01168	0.82839
0.01169	0.82856
0.0117	0.82872
0.01171	0.82889
0.01172	0.82905
0.01173	0.82922
0.01174	0.82939
0.01175	0.82955
0.01176	0.82972
0.01177	0.82988
0.01178	0.83005
0.01179	0.83022
0.0118	0.83038
0.01181	0.83055
0.01182	0.83071
0.01183	0.83088
0.01184	0.83104
0.01185	0.83121
0.01186	0.83137
0.01187	0.83154
0.01188	0.8317
0.01189	0.83187
0.0119	0.83203
0.01191	0.8322
0.01192	0.83236
0.01193	0.83253
0.01194	0.83269
0.01195	0.83285
0.01196	0.83302
0.01197	0.83318
0.01198	0.83334
0.01199	0.8335
0.012	0.83367
0.01201	0.83383
0.01202	0.83399
0.01203	0.83415
0.01204	0.83431
0.01205	0.83447
0.01206	0.83463
0.01207	0.83479
0.01208	0.83495
0.01209	0.83511
0.0121	0.83527
0.01211	0.83543
0.01212	0.83558
0.01213	0.83574
0.01214	0.8359
0.01215	0.83606
0.01216	0.83621
0.01217	0.83637
0.01218	0.83652
0.01219	0.83668
0.0122	0.83683
0.01221	0.83699
0.01222	0.83714
0.01223	0.83729
0.01224	0.83744
0.01225	0.8376
0.01226	0.83775
0.01227	0.8379
0.01228	0.83805
0.01229	0.8382
0.0123	0.83835
0.01231	0.8385
0.01232	0.83865
0.01233	0.83879
0.01234	0.83894
0.01235	0.83909
0.01236	0.83923
0.01237	0.83938
0.01238	0.83952
0.01239	0.83967
0.0124	0.83981
0.01241	0.83996
0.01242	0.8401
0.01243	0.84024
0.01244	0.84038
0.01245	0.84052
0.01246	0.84066
0.01247	0.84081
0.01248	0.84094
0.01249	0.84108
0.0125	0.84122
0.01251	0.84136
0.01252	0.8415
0.01253	0.84163
0.01254	0.84177
0.01255	0.8419
0.01256	0.84204
0.01257	0.84217
0.01258	0.84231
0.01259	0.84244
0.0126	0.84257
0.01261	0.8427
0.01262	0.84283
0.01263	0.84296
0.01264	0.84309
0.01265	0.84322
0.01266	0.84335
0.01267	0.84348
0.01268	0.84361
0.01269	0.84373
0.0127	0.84386
0.01271	0.84399
0.01272	0.84411
0.01273	0.84423
0.01274	0.84436
0.01275	0.84448
0.01276	0.8446
0.01277	0.84472
0.01278	0.84485
0.01279	0.84497
0.0128	0.84508
0.01281	0.8452
0.01282	0.84532
0.01283	0.84544
0.01284	0.84556
0.01285	0.84567
0.01286	0.84579
0.01287	0.8459
0.01288	0.84602
0.01289	0.84613
0.0129	0.84624
0.01291	0.84636
0.01292	0.84647
0.01293	0.84658
0.01294	0.84669
0.01295	0.8468
0.01296	0.84691
0.01297	0.84702
0.01298	0.84713
0.01299	0.84723
0.013	0.84734
0.01301	0.84744
0.01302	0.84755
0.01303	0.84765
0.01304	0.84776
0.01305	0.84786
0.01306	0.84796
0.01307	0.84806
0.01308	0.84817
0.01309	0.84827
0.0131	0.84837
0.01311	0.84846
0.01312	0.84856
0.01313	0.84866
0.01314	0.84876
0.01315	0.84885
0.01316	0.84895
0.01317	0.84904
0.01318	0.84914
0.01319	0.84923
0.0132	0.84932
0.01321	0.84941
0.01322	0.84951
0.01323	0.8496
0.01324	0.84968
0.01325	0.84977
0.01326	0.84986
0.01327	0.84995
0.01328	0.85004
0.01329	0.85012
0.0133	0.85021
0.01331	0.85029
0.01332	0.85037
0.01333	0.85046
0.01334	0.85054
0.01335	0.85062
0.01336	0.8507
0.01337	0.85078
0.01338	0.85086
0.01339	0.85094
0.0134	0.85102
0.01341	0.8511
0.01342	0.85117
0.01343	0.85125
0.01344	0.85132
0.01345	0.8514
0.01346	0.85147
0.01347	0.85154
0.01348	0.85162
0.01349	0.85169
0.0135	0.85176
0.01351	0.85183
0.01352	0.8519
0.01353	0.85197
0.01354	0.85204
0.01355	0.8521
0.01356	0.85217
0.01357	0.85224
0.01358	0.8523
0.01359	0.85237
0.0136	0.85243
0.01361	0.85249
0.01362	0.85256
0.01363	0.85262
0.01364	0.85268
0.01365	0.85274
0.01366	0.8528
0.01367	0.85286
0.01368	0.85292
0.01369	0.85297
0.0137	0.85303
0.01371	0.85309
0.01372	0.85314
0.01373	0.8532
0.01374	0.85325
0.01375	0.85331
0.01376	0.85336
0.01377	0.85341
0.01378	0.85346
0.01379	0.85352
0.0138	0.85357
0.01381	0.85362
0.01382	0.85367
0.01383	0.85371
0.01384	0.85376
0.01385	0.85381
0.01386	0.85386
0.01387	0.8539
0.01388	0.85395
0.01389	0.85399
0.0139	0.85404
0.01391	0.85408
0.01392	0.85412
0.01393	0.85417
0.01394	0.85421
0.01395	0.85425
0.01396	0.85429
0.01397	0.85433
0.01398	0.85437
0.01399	0.85441
0.014	0.85445
0.01401	0.85448
0.01402	0.85452
0.01403	0.85456
0.01404	0.85459
0.01405	0.85463
0.01406	0.85466
0.01407	0.8547
0.01408	0.85473
0.01409	0.85477
0.0141	0.8548
0.01411	0.85483
0.01412	0.85486
0.01413	0.85489
0.01414	0.85493
0.01415	0.85496
0.01416	0.85499
0.01417	0.85501
0.01418	0.85504
0.01419	0.85507
0.0142	0.8551
0.01421	0.85513
0.01422	0.85515
0.01423	0.85518
0.01424	0.85521
0.01425	0.85523
0.01426	0.85526
0.01427	0.85528
0.01428	0.85531
0.01429	0.85533
0.0143	0.85535
0.01431	0.85538
0.01432	0.8554
0.01433	0.85542
0.01434	0.85545
0.01435	0.85547
0.01436	0.85549
0.01437	0.85551
0.01438	0.85553
0.01439	0.85555
0.0144	0.85557
0.01441	0.85559
0.01442	0.85561
0.01443	0.85563
0.01444	0.85565
0.01445	0.85567
0.01446	0.85569
0.01447	0.85571
0.01448	0.85573
0.01449	0.85575
0.0145	0.85576
0.01451	0.85578
0.01452	0.8558
0.01453	0.85582
0.01454	0.85584
0.01455	0.85585
0.01456	0.85587
0.01457	0.85589
0.01458	0.85591
0.01459	0.85592
0.0146	0.85594
0.01461	0.85596
0.01462	0.85598
0.01463	0.856
0.01464	0.85601
0.01465	0.85603
0.01466	0.85605
0.01467	0.85607
0.01468	0.85609
0.01469	0.8561
0.0147	0.85612
0.01471	0.85614
0.01472	0.85616
0.01473	0.85618
0.01474	0.8562
0.01475	0.85622
0.01476	0.85624
0.01477	0.85626
0.01478	0.85629
0.01479	0.85631
0.0148	0.85633
0.01481	0.85635
0.01482	0.85638
0.01483	0.8564
0.01484	0.85643
0.01485	0.85645
0.01486	0.85648
0.01487	0.8565
0.01488	0.85653
0.01489	0.85656
0.0149	0.85659
0.01491	0.85662
0.01492	0.85665
0.01493	0.85668
0.01494	0.85672
0.01495	0.85675
0.01496	0.85679
0.01497	0.85682
0.01498	0.85686
0.01499	0.8569
0.015	0.85694
0.01501	0.85698
0.01502	0.85702
0.01503	0.85706
0.01504	0.85711
0.01505	0.85716
0.01506	0.85721
0.01507	0.85726
0.01508	0.85731
0.01509	0.85736
0.0151	0.85741
0.01511	0.85747
0.01512	0.85753
0.01513	0.85759
0.01514	0.85765
0.01515	0.85772
0.01516	0.85778
0.01517	0.85785
0.01518	0.85792
0.01519	0.858
0.0152	0.85807
0.01521	0.85815
0.01522	0.85823
0.01523	0.85831
0.01524	0.85839
0.01525	0.85848
0.01526	0.85857
0.01527	0.85866
0.01528	0.85876
0.01529	0.85885
0.0153	0.85895
0.01531	0.85905
0.01532	0.85916
0.01533	0.85927
0.01534	0.85938
0.01535	0.85949
0.01536	0.85961
0.01537	0.85973
0.01538	0.85985
0.01539	0.85998
0.0154	0.86011
0.01541	0.86024
0.01542	0.86037
0.01543	0.86051
0.01544	0.86065
0.01545	0.86079
0.01546	0.86094
0.01547	0.86109
0.01548	0.86124
0.01549	0.8614
0.0155	0.86156
0.01551	0.86173
0.01552	0.86189
0.01553	0.86207
0.01554	0.86224
0.01555	0.86242
0.01556	0.86261
0.01557	0.8628
0.01558	0.86299
0.01559	0.86319
0.0156	0.86339
0.01561	0.86359
0.01562	0.8638
0.01563	0.86401
0.01564	0.86422
0.01565	0.86444
0.01566	0.86466
0.01567	0.86488
0.01568	0.86511
0.01569	0.86534
0.0157	0.86558
0.01571	0.86581
0.01572	0.86606
0.01573	0.8663
0.01574	0.86654
0.01575	0.86679
0.01576	0.86704
0.01577	0.8673
0.01578	0.86756
0.01579	0.86781
0.0158	0.86808
0.01581	0.86834
0.01582	0.86861
0.01583	0.86888
0.01584	0.86915
0.01585	0.86942
0.01586	0.86969
0.01587	0.86997
0.01588	0.87025
0.01589	0.87053
0.0159	0.87081
0.01591	0.8711
0.01592	0.87138
0.01593	0.87167
0.01594	0.87196
0.01595	0.87225
0.01596	0.87254
0.01597	0.87283
0.01598	0.87312
0.01599	0.87342
0.016	0.87372
0.01601	0.87401
0.01602	0.87431
0.01603	0.87461
0.01604	0.87491
0.01605	0.87521
0.01606	0.87551
0.01607	0.87582
0.01608	0.87612
0.01609	0.87642
0.0161	0.87673
0.01611	0.87704
0.01612	0.87734
0.01613	0.87765
0.01614	0.87796
0.01615	0.87826
0.01616	0.87857
0.01617	0.87888
0.01618	0.87919
0.01619	0.8795
0.0162	0.87981
0.01621	0.88012
0.01622	0.88043
0.01623	0.88074
0.01624	0.88105
0.01625	0.88136
0.01626	0.88167
0.01627	0.88198
0.01628	0.88229
0.01629	0.8826
0.0163	0.88292
0.01631	0.88323
0.01632	0.88354
0.01633	0.88385
0.01634	0.88416
0.01635	0.88447
0.01636	0.88478
0.01637	0.88509
0.01638	0.8854
0.01639	0.88572
0.0164	0.88603
0.01641	0.88634
0.01642	0.88665
0.01643	0.88696
0.01644	0.88727
0.01645	0.88758
0.01646	0.88788
0.01647	0.88819
0.01648	0.8885
0.01649	0.88881
0.0165	0.88912
0.01651	0.88943
0.01652	0.88973
0.01653	0.89004
0.01654	0.89035
0.01655	0.89065
0.01656	0.89096
0.01657	0.89126
0.01658	0.89157
0.01659	0.89187
0.0166	0.89218
0.01661	0.89248
0.01662	0.89278
0.01663	0.89309
0.01664	0.89339
0.01665	0.89369
0.01666	0.89399
0.01667	0.89429
0.01668	0.89459
0.01669	0.89489
0.0167	0.89519
0.01671	0.89549
0.01672	0.89579
0.01673	0.89609
0.01674	0.89638
0.01675	0.89668
0.01676	0.89697
0.01677	0.89727
0.01678	0.89756
0.01679	0.89786
0.0168	0.89815
0.01681	0.89845
0.01682	0.89874
0.01683	0.89903
0.01684	0.89932
0.01685	0.89961
0.01686	0.8999
0.01687	0.90019
0.01688	0.90048
0.01689	0.90077
0.0169	0.90105
0.01691	0.90134
0.01692	0.90163
0.01693	0.90191
0.01694	0.90219
0.01695	0.90248
0.01696	0.90276
0.01697	0.90304
0.01698	0.90333
0.01699	0.90361
0.017	0.90389
0.01701	0.90417
0.01702	0.90445
0.01703	0.90472
0.01704	0.905
0.01705	0.90528
0.01706	0.90555
0.01707	0.90583
0.01708	0.9061
0.01709	0.90638
0.0171	0.90665
0.01711	0.90692
0.01712	0.9072
0.01713	0.90747
0.01714	0.90774
0.01715	0.90801
0.01716	0.90828
0.01717	0.90854
0.01718	0.90881
0.01719	0.90908
0.0172	0.90934
0.01721	0.90961
0.01722	0.90987
0.01723	0.91013
0.01724	0.9104
0.01725	0.91066
0.01726	0.91092
0.01727	0.91118
0.01728	0.91144
0.01729	0.9117
0.0173	0.91196
0.01731	0.91221
0.01732	0.91247
0.01733	0.91273
0.01734	0.91298
0.01735	0.91323
0.01736	0.91349
0.01737	0.91374
0.01738	0.91399
0.01739	0.91424
0.0174	0.91449
0.01741	0.91474
0.01742	0.91499
0.01743	0.91524
0.01744	0.91548
0.01745	0.91573
0.01746	0.91597
0.01747	0.91622
0.01748	0.91646
0.01749	0.91671
0.0175	0.91695
0.01751	0.91719
0.01752	0.91743
0.01753	0.91767
0.01754	0.91791
0.01755	0.91814
0.01756	0.91838
0.01757	0.91862
0.01758	0.91885
0.01759	0.91909
0.0176	0.91932
0.01761	0.91955
0.01762	0.91978
0.01763	0.92002
0.01764	0.92025
0.01765	0.92047
0.01766	0.9207
0.01767	0.92093
0.01768	0.92116
0.01769	0.92138
0.0177	0.92161
0.01771	0.92183
0.01772	0.92206
0.01773	0.92228
0.01774	0.9225
0.01775	0.92272
0.01776	0.92294
0.01777	0.92316
0.01778	0.92338
0.01779	0.9236
0.0178	0.92381
0.01781	0.92403
0.01782	0.92424
0.01783	0.92446
0.01784	0.92467
0.01785	0.92488
0.01786	0.9251
0.01787	0.92531
0.01788	0.92552
0.01789	0.92572
0.0179	0.92593
0.01791	0.92614
0.01792	0.92635
0.01793	0.92655
0.01794	0.92676
0.01795	0.92696
0.01796	0.92716
0.01797	0.92737
0.01798	0.92757
0.01799	0.92777
0.018	0.92797
0.01801	0.92816
0.01802	0.92836
0.01803	0.92856
0.01804	0.92876
0.01805	0.92895
0.01806	0.92914
0.01807	0.92934
0.01808	0.92953
0.01809	0.92972
0.0181	0.92991
0.01811	0.9301
0.01812	0.93029
0.01813	0.93048
0.01814	0.93067
0.01815	0.93085
0.01816	0.93104
0.01817	0.93122
0.01818	0.93141
0.01819	0.93159
0.0182	0.93177
0.01821	0.93195
0.01822	0.93213
0.01823	0.93231
0.01824	0.93249
0.01825	0.93267
0.01826	0.93285
0.01827	0.93302
0.01828	0.9332
0.01829	0.93337
0.0183	0.93354
0.01831	0.93372
0.01832	0.93389
0.01833	0.93406
0.01834	0.93423
0.01835	0.9344
0.01836	0.93456
0.01837	0.93473
0.01838	0.9349
0.01839	0.93506
0.0184	0.93523
0.01841	0.93539
0.01842	0.93555
0.01843	0.93571
0.01844	0.93588
0.01845	0.93604
0.01846	0.93619
0.01847	0.93635
0.01848	0.93651
0.01849	0.93667
0.0185	0.93682
0.01851	0.93698
0.01852	0.93713
0.01853	0.93728
0.01854	0.93744
0.01855	0.93759
0.01856	0.93774
0.01857	0.93789
0.01858	0.93803
0.01859	0.93818
0.0186	0.93833
0.01861	0.93847
0.01862	0.93862
0.01863	0.93876
0.01864	0.93891
0.01865	0.93905
0.01866	0.93919
0.01867	0.93933
0.01868	0.93947
0.01869	0.93961
0.0187	0.93975
0.01871	0.93988
0.01872	0.94002
0.01873	0.94015
0.01874	0.94029
0.01875	0.94042
0.01876	0.94055
0.01877	0.94069
0.01878	0.94082
0.01879	0.94095
0.0188	0.94108
0.01881	0.9412
0.01882	0.94133
0.01883	0.94146
0.01884	0.94158
0.01885	0.94171
0.01886	0.94183
0.01887	0.94195
0.01888	0.94207
0.01889	0.94219
0.0189	0.94231
0.01891	0.94243
0.01892	0.94255
0.01893	0.94267
0.01894	0.94278
0.01895	0.9429
0.01896	0.94301
0.01897	0.94313
0.01898	0.94324
0.01899	0.94335
0.019	0.94346
0.01901	0.94357
0.01902	0.94368
0.01903	0.94379
0.01904	0.9439
0.01905	0.944
0.01906	0.94411
0.01907	0.94421
0.01908	0.94432
0.01909	0.94442
0.0191	0.94452
0.01911	0.94462
0.01912	0.94472
0.01913	0.94482
0.01914	0.94492
0.01915	0.94502
0.01916	0.94511
0.01917	0.94521
0.01918	0.9453
0.01919	0.9454
0.0192	0.94549
0.01921	0.94558
0.01922	0.94567
0.01923	0.94576
0.01924	0.94585
0.01925	0.94594
0.01926	0.94603
0.01927	0.94611
0.01928	0.9462
0.01929	0.94628
0.0193	0.94637
0.01931	0.94645
0.01932	0.94653
0.01933	0.94661
0.01934	0.94669
0.01935	0.94677
0.01936	0.94685
0.01937	0.94693
0.01938	0.947
0.01939	0.94708
0.0194	0.94715
0.01941	0.94723
0.01942	0.9473
0.01943	0.94737
0.01944	0.94744
0.01945	0.94751
0.01946	0.94758
0.01947	0.94765
0.01948	0.94772
0.01949	0.94778
0.0195	0.94785
0.01951	0.94792
0.01952	0.94798
0.01953	0.94804
0.01954	0.9481
0.01955	0.94817
0.01956	0.94823
0.01957	0.94829
0.01958	0.94834
0.01959	0.9484
0.0196	0.94846
0.01961	0.94851
0.01962	0.94857
0.01963	0.94862
0.01964	0.94868
0.01965	0.94873
0.01966	0.94878
0.01967	0.94883
0.01968	0.94888
0.01969	0.94893
0.0197	0.94898
0.01971	0.94902
0.01972	0.94907
0.01973	0.94912
0.01974	0.94916
0.01975	0.9492
0.01976	0.94925
0.01977	0.94929
0.01978	0.94933
0.01979	0.94937
0.0198	0.94941
0.01981	0.94945
0.01982	0.94948
0.01983	0.94952
0.01984	0.94955
0.01985	0.94959
0.01986	0.94962
0.01987	0.94966
0.01988	0.94969
0.01989	0.94972
0.0199	0.94975
0.01991	0.94978
0.01992	0.94981
0.01993	0.94984
0.01994	0.94986
0.01995	0.94989
0.01996	0.94991
0.01997	0.94994
0.01998	0.94996
[truncated: 998,002+ more rows]

## Sheet: SIFigure7cd
t [s]	d [mm]
0	0.94223
1e-05	0.94223
2e-05	0.94223
3e-05	0.94223
4e-05	0.94223
5e-05	0.94223
6e-05	0.94223
7e-05	0.94223
8e-05	0.94223
9e-05	0.94223
0.0001	0.94223
0.00011	0.94223
0.00012	0.94223
0.00013	0.94223
0.00014	0.94223
0.00015	0.94223
0.00016	0.94223
0.00017	0.94223
0.00018	0.94223
0.00019	0.94223
0.0002	0.94223
0.00021	0.94223
0.00022	0.94223
0.00023	0.94223
0.00024	0.94223
0.00025	0.94223
0.00026	0.94223
0.00027	0.94223
0.00028	0.94223
0.00029	0.94223
0.0003	0.94223
0.00031	0.94223
0.00032	0.94223
0.00033	0.94223
0.00034	0.94223
0.00035	0.94223
0.00036	0.94223
0.00037	0.94222
0.00038	0.94222
0.00039	0.94222
0.0004	0.94222
0.00041	0.94222
0.00042	0.94222
0.00043	0.94222
0.00044	0.94222
0.00045	0.94222
0.00046	0.94222
0.00047	0.94222
0.00048	0.94222
0.00049	0.94221
0.0005	0.94221
0.00051	0.94221
0.00052	0.94221
0.00053	0.94221
0.00054	0.94221
0.00055	0.9422
0.00056	0.9422
0.00057	0.9422
0.00058	0.9422
0.00059	0.9422
0.0006	0.94219
0.00061	0.94219
0.00062	0.94219
0.00063	0.94219
0.00064	0.94218
0.00065	0.94218
0.00066	0.94218
0.00067	0.94218
0.00068	0.94217
0.00069	0.94217
0.0007	0.94217
0.00071	0.94216
0.00072	0.94216
0.00073	0.94215
0.00074	0.94215
0.00075	0.94215
0.00076	0.94214
0.00077	0.94214
0.00078	0.94213
0.00079	0.94213
0.0008	0.94212
0.00081	0.94212
0.00082	0.94211
0.00083	0.94211
0.00084	0.9421
0.00085	0.94209
0.00086	0.94209
0.00087	0.94208
0.00088	0.94207
0.00089	0.94207
0.0009	0.94206
0.00091	0.94205
0.00092	0.94205
0.00093	0.94204
0.00094	0.94203
0.00095	0.94202
0.00096	0.94201
0.00097	0.94201
0.00098	0.942
0.00099	0.94199
0.001	0.94198
0.00101	0.94197
0.00102	0.94196
0.00103	0.94195
0.00104	0.94194
0.00105	0.94193
0.00106	0.94192
0.00107	0.94191
0.00108	0.94189
0.00109	0.94188
0.0011	0.94187
0.00111	0.94186
0.00112	0.94185
0.00113	0.94183
0.00114	0.94182
0.00115	0.94181
0.00116	0.94179
0.00117	0.94178
0.00118	0.94176
0.00119	0.94175
0.0012	0.94173
0.00121	0.94172
0.00122	0.9417
0.00123	0.94169
0.00124	0.94167
0.00125	0.94165
0.00126	0.94164
0.00127	0.94162
0.00128	0.9416
0.00129	0.94158
0.0013	0.94157
0.00131	0.94155
0.00132	0.94153
0.00133	0.94151
0.00134	0.94149
0.00135	0.94147
0.00136	0.94145
0.00137	0.94143
0.00138	0.94141
0.00139	0.94139
0.0014	0.94136
0.00141	0.94134
0.00142	0.94132
0.00143	0.94129
0.00144	0.94127
0.00145	0.94125
0.00146	0.94122
0.00147	0.9412
0.00148	0.94117
0.00149	0.94115
0.0015	0.94112
0.00151	0.94109
0.00152	0.94107
0.00153	0.94104
0.00154	0.94101
0.00155	0.94098
0.00156	0.94096
0.00157	0.94093
0.00158	0.9409
0.00159	0.94087
0.0016	0.94084
0.00161	0.94081
0.00162	0.94078
0.00163	0.94074
0.00164	0.94071
0.00165	0.94068
0.00166	0.94065
0.00167	0.94061
0.00168	0.94058
0.00169	0.94054
0.0017	0.94051
0.00171	0.94047
0.00172	0.94044
0.00173	0.9404
0.00174	0.94036
0.00175	0.94033
0.00176	0.94029
0.00177	0.94025
0.00178	0.94021
0.00179	0.94017
0.0018	0.94013
0.00181	0.94009
0.00182	0.94005
0.00183	0.94001
0.00184	0.93997
0.00185	0.93993
0.00186	0.93988
0.00187	0.93984
0.00188	0.9398
0.00189	0.93975
0.0019	0.93971
0.00191	0.93966
0.00192	0.93962
0.00193	0.93957
0.00194	0.93952
0.00195	0.93948
0.00196	0.93943
0.00197	0.93938
0.00198	0.93933
0.00199	0.93928
0.002	0.93923
0.00201	0.93918
0.00202	0.93913
0.00203	0.93908
0.00204	0.93903
0.00205	0.93897
0.00206	0.93892
0.00207	0.93887
0.00208	0.93881
0.00209	0.93876
0.0021	0.9387
0.00211	0.93865
0.00212	0.93859
0.00213	0.93853
0.00214	0.93848
0.00215	0.93842
0.00216	0.93836
0.00217	0.9383
0.00218	0.93824
0.00219	0.93818
0.0022	0.93812
0.00221	0.93806
0.00222	0.93799
0.00223	0.93793
0.00224	0.93787
0.00225	0.9378
0.00226	0.93774
0.00227	0.93767
0.00228	0.93761
0.00229	0.93754
0.0023	0.93748
0.00231	0.93741
0.00232	0.93734
0.00233	0.93727
0.00234	0.9372
0.00235	0.93713
0.00236	0.93706
0.00237	0.93699
0.00238	0.93692
0.00239	0.93685
0.0024	0.93677
0.00241	0.9367
0.00242	0.93663
0.00243	0.93655
0.00244	0.93648
0.00245	0.9364
0.00246	0.93633
0.00247	0.93625
0.00248	0.93617
0.00249	0.93609
0.0025	0.93601
0.00251	0.93594
0.00252	0.93586
0.00253	0.93577
0.00254	0.93569
0.00255	0.93561
0.00256	0.93553
0.00257	0.93545
0.00258	0.93536
0.00259	0.93528
0.0026	0.93519
0.00261	0.93511
0.00262	0.93502
0.00263	0.93494
0.00264	0.93485
0.00265	0.93476
0.00266	0.93467
0.00267	0.93458
0.00268	0.93449
0.00269	0.9344
0.0027	0.93431
0.00271	0.93422
0.00272	0.93413
0.00273	0.93403
0.00274	0.93394
0.00275	0.93385
0.00276	0.93375
0.00277	0.93366
0.00278	0.93356
0.00279	0.93346
0.0028	0.93337
0.00281	0.93327
0.00282	0.93317
0.00283	0.93307
0.00284	0.93297
0.00285	0.93287
0.00286	0.93277
0.00287	0.93267
0.00288	0.93257
0.00289	0.93246
0.0029	0.93236
0.00291	0.93225
0.00292	0.93215
0.00293	0.93204
0.00294	0.93194
0.00295	0.93183
0.00296	0.93172
0.00297	0.93162
0.00298	0.93151
0.00299	0.9314
0.003	0.93129
0.00301	0.93118
0.00302	0.93107
0.00303	0.93095
0.00304	0.93084
0.00305	0.93073
0.00306	0.93061
0.00307	0.9305
0.00308	0.93038
0.00309	0.93027
0.0031	0.93015
0.00311	0.93004
0.00312	0.92992
0.00313	0.9298
0.00314	0.92968
0.00315	0.92956
0.00316	0.92944
0.00317	0.92932
0.00318	0.9292
0.00319	0.92908
0.0032	0.92895
0.00321	0.92883
0.00322	0.92871
0.00323	0.92858
0.00324	0.92846
0.00325	0.92833
0.00326	0.9282
0.00327	0.92808
0.00328	0.92795
0.00329	0.92782
0.0033	0.92769
0.00331	0.92756
0.00332	0.92743
0.00333	0.9273
0.00334	0.92716
0.00335	0.92703
0.00336	0.9269
0.00337	0.92676
0.00338	0.92663
0.00339	0.92649
0.0034	0.92636
0.00341	0.92622
0.00342	0.92608
0.00343	0.92594
0.00344	0.9258
0.00345	0.92566
0.00346	0.92552
0.00347	0.92538
0.00348	0.92524
0.00349	0.9251
0.0035	0.92495
0.00351	0.92481
0.00352	0.92466
0.00353	0.92452
0.00354	0.92437
0.00355	0.92422
0.00356	0.92408
0.00357	0.92393
0.00358	0.92378
0.00359	0.92363
0.0036	0.92348
0.00361	0.92333
0.00362	0.92317
0.00363	0.92302
0.00364	0.92287
0.00365	0.92272
0.00366	0.92256
0.00367	0.92241
0.00368	0.92225
0.00369	0.92209
0.0037	0.92193
0.00371	0.92178
0.00372	0.92162
0.00373	0.92146
0.00374	0.9213
0.00375	0.92114
0.00376	0.92098
0.00377	0.92081
0.00378	0.92065
0.00379	0.92049
0.0038	0.92032
0.00381	0.92016
0.00382	0.91999
0.00383	0.91983
0.00384	0.91966
0.00385	0.91949
0.00386	0.91932
0.00387	0.91916
0.00388	0.91899
0.00389	0.91882
0.0039	0.91864
0.00391	0.91847
0.00392	0.9183
0.00393	0.91813
0.00394	0.91795
0.00395	0.91778
0.00396	0.9176
0.00397	0.91743
0.00398	0.91725
0.00399	0.91708
0.004	0.9169
0.00401	0.91672
0.00402	0.91654
0.00403	0.91636
0.00404	0.91618
0.00405	0.916
0.00406	0.91582
0.00407	0.91564
0.00408	0.91545
0.00409	0.91527
0.0041	0.91509
0.00411	0.9149
0.00412	0.91472
0.00413	0.91453
0.00414	0.91435
0.00415	0.91416
0.00416	0.91397
0.00417	0.91378
0.00418	0.91359
0.00419	0.9134
0.0042	0.91321
0.00421	0.91302
0.00422	0.91283
0.00423	0.91264
0.00424	0.91245
0.00425	0.91225
0.00426	0.91206
0.00427	0.91186
0.00428	0.91167
0.00429	0.91147
0.0043	0.91128
0.00431	0.91108
0.00432	0.91088
0.00433	0.91068
0.00434	0.91049
0.00435	0.91029
0.00436	0.91009
0.00437	0.90989
0.00438	0.90968
0.00439	0.90948
0.0044	0.90928
0.00441	0.90908
0.00442	0.90887
0.00443	0.90867
0.00444	0.90847
0.00445	0.90826
0.00446	0.90806
0.00447	0.90785
0.00448	0.90764
0.00449	0.90743
0.0045	0.90723
0.00451	0.90702
0.00452	0.90681
0.00453	0.9066
0.00454	0.90639
0.00455	0.90618
0.00456	0.90597
0.00457	0.90576
0.00458	0.90555
0.00459	0.90533
0.0046	0.90512
0.00461	0.90491
0.00462	0.90469
0.00463	0.90448
0.00464	0.90426
0.00465	0.90405
0.00466	0.90383
0.00467	0.90361
0.00468	0.9034
0.00469	0.90318
0.0047	0.90296
0.00471	0.90274
0.00472	0.90252
0.00473	0.90231
0.00474	0.90209
0.00475	0.90187
0.00476	0.90164
0.00477	0.90142
0.00478	0.9012
0.00479	0.90098
0.0048	0.90076
0.00481	0.90054
0.00482	0.90031
0.00483	0.90009
0.00484	0.89986
0.00485	0.89964
0.00486	0.89942
0.00487	0.89919
0.00488	0.89896
0.00489	0.89874
0.0049	0.89851
0.00491	0.89829
0.00492	0.89806
0.00493	0.89783
0.00494	0.8976
0.00495	0.89738
0.00496	0.89715
0.00497	0.89692
0.00498	0.89669
0.00499	0.89646
0.005	0.89623
0.00501	0.896
0.00502	0.89577
0.00503	0.89554
0.00504	0.89531
0.00505	0.89508
0.00506	0.89485
0.00507	0.89461
0.00508	0.89438
0.00509	0.89415
0.0051	0.89392
0.00511	0.89369
0.00512	0.89345
0.00513	0.89322
0.00514	0.89299
0.00515	0.89275
0.00516	0.89252
0.00517	0.89229
0.00518	0.89205
0.00519	0.89182
0.0052	0.89158
0.00521	0.89135
0.00522	0.89112
0.00523	0.89088
0.00524	0.89065
0.00525	0.89041
0.00526	0.89018
0.00527	0.88994
0.00528	0.88971
0.00529	0.88947
0.0053	0.88924
0.00531	0.889
0.00532	0.88877
0.00533	0.88853
0.00534	0.8883
0.00535	0.88806
0.00536	0.88783
0.00537	0.88759
0.00538	0.88736
0.00539	0.88712
0.0054	0.88689
0.00541	0.88665
0.00542	0.88642
0.00543	0.88618
0.00544	0.88595
0.00545	0.88572
0.00546	0.88548
0.00547	0.88525
0.00548	0.88501
0.00549	0.88478
0.0055	0.88455
0.00551	0.88431
0.00552	0.88408
0.00553	0.88385
0.00554	0.88361
0.00555	0.88338
0.00556	0.88315
0.00557	0.88292
0.00558	0.88269
0.00559	0.88246
0.0056	0.88223
0.00561	0.882
0.00562	0.88177
0.00563	0.88154
0.00564	0.88131
0.00565	0.88108
0.00566	0.88085
0.00567	0.88062
0.00568	0.88039
0.00569	0.88017
0.0057	0.87994
0.00571	0.87972
0.00572	0.87949
0.00573	0.87927
0.00574	0.87904
0.00575	0.87882
0.00576	0.87859
0.00577	0.87837
0.00578	0.87815
0.00579	0.87793
0.0058	0.87771
0.00581	0.87749
0.00582	0.87727
0.00583	0.87705
0.00584	0.87683
0.00585	0.87662
0.00586	0.8764
0.00587	0.87619
0.00588	0.87597
0.00589	0.87576
0.0059	0.87554
0.00591	0.87533
0.00592	0.87512
0.00593	0.87491
0.00594	0.8747
0.00595	0.87449
0.00596	0.87428
0.00597	0.87408
0.00598	0.87387
0.00599	0.87367
0.006	0.87346
0.00601	0.87326
0.00602	0.87306
0.00603	0.87286
0.00604	0.87266
0.00605	0.87246
0.00606	0.87226
0.00607	0.87206
0.00608	0.87187
0.00609	0.87167
0.0061	0.87148
0.00611	0.87129
0.00612	0.8711
0.00613	0.87091
0.00614	0.87072
0.00615	0.87053
0.00616	0.87034
0.00617	0.87016
0.00618	0.86997
0.00619	0.86979
0.0062	0.86961
0.00621	0.86943
0.00622	0.86925
0.00623	0.86907
0.00624	0.86889
0.00625	0.86872
0.00626	0.86854
0.00627	0.86837
0.00628	0.8682
0.00629	0.86803
0.0063	0.86786
0.00631	0.86769
0.00632	0.86753
0.00633	0.86736
0.00634	0.8672
0.00635	0.86703
0.00636	0.86687
0.00637	0.86671
0.00638	0.86656
0.00639	0.8664
0.0064	0.86625
0.00641	0.8661
0.00642	0.86595
0.00643	0.8658
0.00644	0.86565
0.00645	0.86551
0.00646	0.86537
0.00647	0.86523
0.00648	0.86509
0.00649	0.86495
0.0065	0.86481
0.00651	0.86468
0.00652	0.86455
0.00653	0.86442
0.00654	0.86429
0.00655	0.86416
0.00656	0.86403
0.00657	0.86391
0.00658	0.86379
0.00659	0.86367
0.0066	0.86355
0.00661	0.86343
0.00662	0.86331
0.00663	0.8632
0.00664	0.86308
0.00665	0.86297
0.00666	0.86286
0.00667	0.86275
0.00668	0.86264
0.00669	0.86254
0.0067	0.86243
0.00671	0.86233
0.00672	0.86223
0.00673	0.86212
0.00674	0.86202
0.00675	0.86193
0.00676	0.86183
0.00677	0.86173
0.00678	0.86164
0.00679	0.86154
0.0068	0.86145
0.00681	0.86136
0.00682	0.86127
0.00683	0.86118
0.00684	0.86109
0.00685	0.861
0.00686	0.86091
0.00687	0.86083
0.00688	0.86074
0.00689	0.86066
0.0069	0.86058
0.00691	0.8605
0.00692	0.86041
0.00693	0.86033
0.00694	0.86025
0.00695	0.86018
0.00696	0.8601
0.00697	0.86002
0.00698	0.85994
0.00699	0.85987
0.007	0.85979
0.00701	0.85972
0.00702	0.85964
0.00703	0.85957
0.00704	0.8595
0.00705	0.85942
0.00706	0.85935
0.00707	0.85928
0.00708	0.85921
0.00709	0.85914
0.0071	0.85907
0.00711	0.859
0.00712	0.85893
0.00713	0.85886
0.00714	0.8588
0.00715	0.85873
0.00716	0.85866
0.00717	0.85859
0.00718	0.85853
0.00719	0.85846
0.0072	0.85839
0.00721	0.85833
0.00722	0.85826
0.00723	0.8582
0.00724	0.85813
0.00725	0.85807
0.00726	0.858
0.00727	0.85794
0.00728	0.85787
0.00729	0.85781
0.0073	0.85775
0.00731	0.85768
0.00732	0.85762
0.00733	0.85756
0.00734	0.85749
0.00735	0.85743
0.00736	0.85736
0.00737	0.8573
0.00738	0.85724
0.00739	0.85717
0.0074	0.85711
0.00741	0.85705
0.00742	0.85698
0.00743	0.85692
0.00744	0.85686
0.00745	0.85679
0.00746	0.85673
0.00747	0.85667
0.00748	0.8566
0.00749	0.85654
0.0075	0.85648
0.00751	0.85641
0.00752	0.85635
0.00753	0.85628
0.00754	0.85622
0.00755	0.85616
0.00756	0.85609
0.00757	0.85603
0.00758	0.85596
0.00759	0.8559
0.0076	0.85583
0.00761	0.85577
0.00762	0.8557
0.00763	0.85564
0.00764	0.85557
0.00765	0.8555
0.00766	0.85544
0.00767	0.85537
0.00768	0.8553
0.00769	0.85524
0.0077	0.85517
0.00771	0.8551
0.00772	0.85503
0.00773	0.85496
0.00774	0.8549
0.00775	0.85483
0.00776	0.85476
0.00777	0.85469
0.00778	0.85462
0.00779	0.85455
0.0078	0.85448
0.00781	0.85441
0.00782	0.85434
0.00783	0.85427
0.00784	0.85419
0.00785	0.85412
0.00786	0.85405
0.00787	0.85398
0.00788	0.8539
0.00789	0.85383
0.0079	0.85376
0.00791	0.85368
0.00792	0.85361
0.00793	0.85353
0.00794	0.85346
0.00795	0.85338
0.00796	0.85331
0.00797	0.85323
0.00798	0.85315
0.00799	0.85308
0.008	0.853
0.00801	0.85292
0.00802	0.85284
0.00803	0.85276
0.00804	0.85268
0.00805	0.8526
0.00806	0.85252
0.00807	0.85244
0.00808	0.85236
0.00809	0.85228
0.0081	0.8522
0.00811	0.85212
0.00812	0.85203
0.00813	0.85195
0.00814	0.85187
0.00815	0.85178
0.00816	0.8517
0.00817	0.85161
0.00818	0.85153
0.00819	0.85144
0.0082	0.85136
0.00821	0.85127
0.00822	0.85118
0.00823	0.85109
0.00824	0.85101
0.00825	0.85092
0.00826	0.85083
0.00827	0.85074
0.00828	0.85065
0.00829	0.85056
0.0083	0.85047
0.00831	0.85037
0.00832	0.85028
0.00833	0.85019
0.00834	0.8501
0.00835	0.85
0.00836	0.84991
0.00837	0.84981
0.00838	0.84972
0.00839	0.84962
0.0084	0.84953
0.00841	0.84943
0.00842	0.84933
0.00843	0.84924
0.00844	0.84914
0.00845	0.84904
0.00846	0.84894
0.00847	0.84884
0.00848	0.84874
0.00849	0.84864
0.0085	0.84854
0.00851	0.84844
0.00852	0.84834
0.00853	0.84823
0.00854	0.84813
0.00855	0.84803
0.00856	0.84792
0.00857	0.84782
0.00858	0.84771
0.00859	0.84761
0.0086	0.8475
0.00861	0.8474
0.00862	0.84729
0.00863	0.84718
0.00864	0.84707
0.00865	0.84696
0.00866	0.84685
0.00867	0.84674
0.00868	0.84663
0.00869	0.84652
0.0087	0.84641
0.00871	0.8463
0.00872	0.84619
0.00873	0.84607
0.00874	0.84596
0.00875	0.84584
0.00876	0.84573
0.00877	0.84561
0.00878	0.8455
0.00879	0.84538
0.0088	0.84526
0.00881	0.84514
0.00882	0.84502
0.00883	0.8449
0.00884	0.84478
0.00885	0.84466
0.00886	0.84454
0.00887	0.84442
0.00888	0.8443
0.00889	0.84417
0.0089	0.84405
0.00891	0.84393
0.00892	0.8438
0.00893	0.84368
0.00894	0.84355
0.00895	0.84343
0.00896	0.8433
0.00897	0.84317
0.00898	0.84304
0.00899	0.84291
0.009	0.84279
0.00901	0.84266
0.00902	0.84253
0.00903	0.84239
0.00904	0.84226
0.00905	0.84213
0.00906	0.842
0.00907	0.84187
0.00908	0.84173
0.00909	0.8416
0.0091	0.84146
0.00911	0.84133
0.00912	0.84119
0.00913	0.84106
0.00914	0.84092
0.00915	0.84078
0.00916	0.84064
0.00917	0.84051
0.00918	0.84037
0.00919	0.84023
0.0092	0.84009
0.00921	0.83995
0.00922	0.83981
0.00923	0.83967
0.00924	0.83952
0.00925	0.83938
0.00926	0.83924
0.00927	0.8391
0.00928	0.83895
0.00929	0.83881
0.0093	0.83866
0.00931	0.83852
0.00932	0.83837
0.00933	0.83823
0.00934	0.83808
0.00935	0.83793
0.00936	0.83779
0.00937	0.83764
0.00938	0.83749
0.00939	0.83734
0.0094	0.83719
0.00941	0.83704
0.00942	0.83689
0.00943	0.83674
0.00944	0.83659
0.00945	0.83644
0.00946	0.83629
0.00947	0.83614
0.00948	0.83598
0.00949	0.83583
0.0095	0.83568
0.00951	0.83553
0.00952	0.83537
0.00953	0.83522
0.00954	0.83506
0.00955	0.83491
0.00956	0.83475
0.00957	0.8346
0.00958	0.83444
0.00959	0.83429
0.0096	0.83413
0.00961	0.83397
0.00962	0.83382
0.00963	0.83366
0.00964	0.8335
0.00965	0.83335
0.00966	0.83319
0.00967	0.83303
0.00968	0.83287
0.00969	0.83272
0.0097	0.83256
0.00971	0.8324
0.00972	0.83224
0.00973	0.83208
0.00974	0.83192
0.00975	0.83176
0.00976	0.8316
0.00977	0.83144
0.00978	0.83128
0.00979	0.83112
0.0098	0.83097
0.00981	0.83081
0.00982	0.83065
0.00983	0.83049
0.00984	0.83033
0.00985	0.83017
0.00986	0.83001
0.00987	0.82985
0.00988	0.82969
0.00989	0.82953
0.0099	0.82937
0.00991	0.82921
0.00992	0.82905
0.00993	0.82889
0.00994	0.82873
0.00995	0.82858
0.00996	0.82842
0.00997	0.82826
0.00998	0.8281
0.00999	0.82794
0.01	0.82779
0.01001	0.82763
0.01002	0.82747
0.01003	0.82732
0.01004	0.82716
0.01005	0.82701
0.01006	0.82685
0.01007	0.8267
0.01008	0.82654
0.01009	0.82639
0.0101	0.82624
0.01011	0.82608
0.01012	0.82593
0.01013	0.82578
0.01014	0.82563
0.01015	0.82548
0.01016	0.82533
0.01017	0.82518
0.01018	0.82503
0.01019	0.82489
0.0102	0.82474
0.01021	0.8246
0.01022	0.82445
0.01023	0.82431
0.01024	0.82417
0.01025	0.82403
0.01026	0.82389
0.01027	0.82375
0.01028	0.82361
0.01029	0.82347
0.0103	0.82334
0.01031	0.8232
0.01032	0.82307
0.01033	0.82294
0.01034	0.82281
0.01035	0.82268
0.01036	0.82255
0.01037	0.82243
0.01038	0.8223
0.01039	0.82218
0.0104	0.82206
0.01041	0.82194
0.01042	0.82182
0.01043	0.82171
0.01044	0.82159
0.01045	0.82148
0.01046	0.82137
0.01047	0.82126
0.01048	0.82116
0.01049	0.82105
0.0105	0.82095
0.01051	0.82085
0.01052	0.82075
0.01053	0.82066
0.01054	0.82056
0.01055	0.82047
0.01056	0.82039
0.01057	0.8203
0.01058	0.82022
0.01059	0.82014
0.0106	0.82006
0.01061	0.81998
0.01062	0.81991
0.01063	0.81984
0.01064	0.81977
0.01065	0.81971
0.01066	0.81964
0.01067	0.81959
0.01068	0.81953
0.01069	0.81948
0.0107	0.81943
0.01071	0.81938
0.01072	0.81933
0.01073	0.81929
0.01074	0.81925
0.01075	0.81922
0.01076	0.81918
0.01077	0.81916
0.01078	0.81913
0.01079	0.81911
0.0108	0.81909
0.01081	0.81907
0.01082	0.81906
0.01083	0.81904
0.01084	0.81904
0.01085	0.81904
0.01086	0.81904
0.01087	0.81904
0.01088	0.81905
0.01089	0.81907
0.0109	0.81909
0.01091	0.81911
0.01092	0.81913
0.01093	0.81916
0.01094	0.8192
0.01095	0.81923
0.01096	0.81928
0.01097	0.81932
0.01098	0.81937
0.01099	0.81942
0.011	0.81948
0.01101	0.81954
0.01102	0.8196
0.01103	0.81967
0.01104	0.81974
0.01105	0.81981
0.01106	0.81988
0.01107	0.81996
0.01108	0.82005
0.01109	0.82013
0.0111	0.82022
0.01111	0.82031
0.01112	0.82041
0.01113	0.8205
0.01114	0.8206
0.01115	0.82071
0.01116	0.82081
0.01117	0.82092
0.01118	0.82103
0.01119	0.82114
0.0112	0.82126
0.01121	0.82137
0.01122	0.82149
0.01123	0.82161
0.01124	0.82174
0.01125	0.82186
0.01126	0.82199
0.01127	0.82212
0.01128	0.82225
0.01129	0.82238
0.0113	0.82252
0.01131	0.82265
0.01132	0.82279
0.01133	0.82293
0.01134	0.82307
0.01135	0.82321
0.01136	0.82335
0.01137	0.8235
0.01138	0.82364
0.01139	0.82379
0.0114	0.82394
0.01141	0.82409
0.01142	0.82424
0.01143	0.82439
0.01144	0.82454
0.01145	0.8247
0.01146	0.82485
0.01147	0.825
0.01148	0.82516
0.01149	0.82532
0.0115	0.82547
0.01151	0.82563
0.01152	0.82579
0.01153	0.82595
0.01154	0.82611
0.01155	0.82627
0.01156	0.82643
0.01157	0.82659
0.01158	0.82675
0.01159	0.82692
0.0116	0.82708
0.01161	0.82724
0.01162	0.82741
0.01163	0.82757
0.01164	0.82773
0.01165	0.8279
0.01166	0.82806
0.01167	0.82823
0.01168	0.82839
0.01169	0.82856
0.0117	0.82872
0.01171	0.82889
0.01172	0.82905
0.01173	0.82922
0.01174	0.82939
0.01175	0.82955
0.01176	0.82972
0.01177	0.82988
0.01178	0.83005
0.01179	0.83022
0.0118	0.83038
0.01181	0.83055
0.01182	0.83071
0.01183	0.83088
0.01184	0.83104
0.01185	0.83121
0.01186	0.83137
0.01187	0.83154
0.01188	0.8317
0.01189	0.83187
0.0119	0.83203
0.01191	0.8322
0.01192	0.83236
0.01193	0.83253
0.01194	0.83269
0.01195	0.83285
0.01196	0.83302
0.01197	0.83318
0.01198	0.83334
0.01199	0.8335
0.012	0.83367
0.01201	0.83383
0.01202	0.83399
0.01203	0.83415
0.01204	0.83431
0.01205	0.83447
0.01206	0.83463
0.01207	0.83479
0.01208	0.83495
0.01209	0.83511
0.0121	0.83527
0.01211	0.83543
0.01212	0.83558
0.01213	0.83574
0.01214	0.8359
0.01215	0.83606
0.01216	0.83621
0.01217	0.83637
0.01218	0.83652
0.01219	0.83668
0.0122	0.83683
0.01221	0.83699
0.01222	0.83714
0.01223	0.83729
0.01224	0.83744
0.01225	0.8376
0.01226	0.83775
0.01227	0.8379
0.01228	0.83805
0.01229	0.8382
0.0123	0.83835
0.01231	0.8385
0.01232	0.83865
0.01233	0.83879
0.01234	0.83894
0.01235	0.83909
0.01236	0.83923
0.01237	0.83938
0.01238	0.83952
0.01239	0.83967
0.0124	0.83981
0.01241	0.83996
0.01242	0.8401
0.01243	0.84024
0.01244	0.84038
0.01245	0.84052
0.01246	0.84066
0.01247	0.84081
0.01248	0.84094
0.01249	0.84108
0.0125	0.84122
0.01251	0.84136
0.01252	0.8415
0.01253	0.84163
0.01254	0.84177
0.01255	0.8419
0.01256	0.84204
0.01257	0.84217
0.01258	0.84231
0.01259	0.84244
0.0126	0.84257
0.01261	0.8427
0.01262	0.84283
0.01263	0.84296
0.01264	0.84309
0.01265	0.84322
0.01266	0.84335
0.01267	0.84348
0.01268	0.84361
0.01269	0.84373
0.0127	0.84386
0.01271	0.84399
0.01272	0.84411
0.01273	0.84423
0.01274	0.84436
0.01275	0.84448
0.01276	0.8446
0.01277	0.84472
0.01278	0.84485
0.01279	0.84497
0.0128	0.84508
0.01281	0.8452
0.01282	0.84532
0.01283	0.84544
0.01284	0.84556
0.01285	0.84567
0.01286	0.84579
0.01287	0.8459
0.01288	0.84602
0.01289	0.84613
0.0129	0.84624
0.01291	0.84636
0.01292	0.84647
0.01293	0.84658
0.01294	0.84669
0.01295	0.8468
0.01296	0.84691
0.01297	0.84702
0.01298	0.84713
0.01299	0.84723
0.013	0.84734
0.01301	0.84744
0.01302	0.84755
0.01303	0.84765
0.01304	0.84776
0.01305	0.84786
0.01306	0.84796
0.01307	0.84806
0.01308	0.84817
0.01309	0.84827
0.0131	0.84837
0.01311	0.84846
0.01312	0.84856
0.01313	0.84866
0.01314	0.84876
0.01315	0.84885
0.01316	0.84895
0.01317	0.84904
0.01318	0.84914
0.01319	0.84923
0.0132	0.84932
0.01321	0.84941
0.01322	0.84951
0.01323	0.8496
0.01324	0.84968
0.01325	0.84977
0.01326	0.84986
0.01327	0.84995
0.01328	0.85004
0.01329	0.85012
0.0133	0.85021
0.01331	0.85029
0.01332	0.85037
0.01333	0.85046
0.01334	0.85054
0.01335	0.85062
0.01336	0.8507
0.01337	0.85078
0.01338	0.85086
0.01339	0.85094
0.0134	0.85102
0.01341	0.8511
0.01342	0.85117
0.01343	0.85125
0.01344	0.85132
0.01345	0.8514
0.01346	0.85147
0.01347	0.85154
0.01348	0.85162
0.01349	0.85169
0.0135	0.85176
0.01351	0.85183
0.01352	0.8519
0.01353	0.85197
0.01354	0.85204
0.01355	0.8521
0.01356	0.85217
0.01357	0.85224
0.01358	0.8523
0.01359	0.85237
0.0136	0.85243
0.01361	0.85249
0.01362	0.85256
0.01363	0.85262
0.01364	0.85268
0.01365	0.85274
0.01366	0.8528
0.01367	0.85286
0.01368	0.85292
0.01369	0.85297
0.0137	0.85303
0.01371	0.85309
0.01372	0.85314
0.01373	0.8532
0.01374	0.85325
0.01375	0.85331
0.01376	0.85336
0.01377	0.85341
0.01378	0.85346
0.01379	0.85352
0.0138	0.85357
0.01381	0.85362
0.01382	0.85367
0.01383	0.85371
0.01384	0.85376
0.01385	0.85381
0.01386	0.85386
0.01387	0.8539
0.01388	0.85395
0.01389	0.85399
0.0139	0.85404
0.01391	0.85408
0.01392	0.85412
0.01393	0.85417
0.01394	0.85421
0.01395	0.85425
0.01396	0.85429
0.01397	0.85433
0.01398	0.85437
0.01399	0.85441
0.014	0.85445
0.01401	0.85448
0.01402	0.85452
0.01403	0.85456
0.01404	0.85459
0.01405	0.85463
0.01406	0.85466
0.01407	0.8547
0.01408	0.85473
0.01409	0.85477
0.0141	0.8548
0.01411	0.85483
0.01412	0.85486
0.01413	0.85489
0.01414	0.85493
0.01415	0.85496
0.01416	0.85499
0.01417	0.85501
0.01418	0.85504
0.01419	0.85507
0.0142	0.8551
0.01421	0.85513
0.01422	0.85515
0.01423	0.85518
0.01424	0.85521
0.01425	0.85523
0.01426	0.85526
0.01427	0.85528
0.01428	0.85531
0.01429	0.85533
0.0143	0.85535
0.01431	0.85538
0.01432	0.8554
0.01433	0.85542
0.01434	0.85545
0.01435	0.85547
0.01436	0.85549
0.01437	0.85551
0.01438	0.85553
0.01439	0.85555
0.0144	0.85557
0.01441	0.85559
0.01442	0.85561
0.01443	0.85563
0.01444	0.85565
0.01445	0.85567
0.01446	0.85569
0.01447	0.85571
0.01448	0.85573
0.01449	0.85575
0.0145	0.85576
0.01451	0.85578
0.01452	0.8558
0.01453	0.85582
0.01454	0.85584
0.01455	0.85585
0.01456	0.85587
0.01457	0.85589
0.01458	0.85591
0.01459	0.85592
0.0146	0.85594
0.01461	0.85596
0.01462	0.85598
0.01463	0.856
0.01464	0.85601
0.01465	0.85603
0.01466	0.85605
0.01467	0.85607
0.01468	0.85609
0.01469	0.8561
0.0147	0.85612
0.01471	0.85614
0.01472	0.85616
0.01473	0.85618
0.01474	0.8562
0.01475	0.85622
0.01476	0.85624
0.01477	0.85626
0.01478	0.85629
0.01479	0.85631
0.0148	0.85633
0.01481	0.85635
0.01482	0.85638
0.01483	0.8564
0.01484	0.85643
0.01485	0.85645
0.01486	0.85648
0.01487	0.8565
0.01488	0.85653
0.01489	0.85656
0.0149	0.85659
0.01491	0.85662
0.01492	0.85665
0.01493	0.85668
0.01494	0.85672
0.01495	0.85675
0.01496	0.85679
0.01497	0.85682
0.01498	0.85686
0.01499	0.8569
0.015	0.85694
0.01501	0.85698
0.01502	0.85702
0.01503	0.85706
0.01504	0.85711
0.01505	0.85716
0.01506	0.85721
0.01507	0.85726
0.01508	0.85731
0.01509	0.85736
0.0151	0.85741
0.01511	0.85747
0.01512	0.85753
0.01513	0.85759
0.01514	0.85765
0.01515	0.85772
0.01516	0.85778
0.01517	0.85785
0.01518	0.85792
0.01519	0.858
0.0152	0.85807
0.01521	0.85815
0.01522	0.85823
0.01523	0.85831
0.01524	0.85839
0.01525	0.85848
0.01526	0.85857
0.01527	0.85866
0.01528	0.85876
0.01529	0.85885
0.0153	0.85895
0.01531	0.85905
0.01532	0.85916
0.01533	0.85927
0.01534	0.85938
0.01535	0.85949
0.01536	0.85961
0.01537	0.85973
0.01538	0.85985
0.01539	0.85998
0.0154	0.86011
0.01541	0.86024
0.01542	0.86037
0.01543	0.86051
0.01544	0.86065
0.01545	0.86079
0.01546	0.86094
0.01547	0.86109
0.01548	0.86124
0.01549	0.8614
0.0155	0.86156
0.01551	0.86173
0.01552	0.86189
0.01553	0.86207
0.01554	0.86224
0.01555	0.86242
0.01556	0.86261
0.01557	0.8628
0.01558	0.86299
0.01559	0.86319
0.0156	0.86339
0.01561	0.86359
0.01562	0.8638
0.01563	0.86401
0.01564	0.86422
0.01565	0.86444
0.01566	0.86466
0.01567	0.86488
0.01568	0.86511
0.01569	0.86534
0.0157	0.86558
0.01571	0.86581
0.01572	0.86606
0.01573	0.8663
0.01574	0.86654
0.01575	0.86679
0.01576	0.86704
0.01577	0.8673
0.01578	0.86756
0.01579	0.86781
0.0158	0.86808
0.01581	0.86834
0.01582	0.86861
0.01583	0.86888
0.01584	0.86915
0.01585	0.86942
0.01586	0.86969
0.01587	0.86997
0.01588	0.87025
0.01589	0.87053
0.0159	0.87081
0.01591	0.8711
0.01592	0.87138
0.01593	0.87167
0.01594	0.87196
0.01595	0.87225
0.01596	0.87254
0.01597	0.87283
0.01598	0.87312
0.01599	0.87342
0.016	0.87372
0.01601	0.87401
0.01602	0.87431
0.01603	0.87461
0.01604	0.87491
0.01605	0.87521
0.01606	0.87551
0.01607	0.87582
0.01608	0.87612
0.01609	0.87642
0.0161	0.87673
0.01611	0.87704
0.01612	0.87734
0.01613	0.87765
0.01614	0.87796
0.01615	0.87826
0.01616	0.87857
0.01617	0.87888
0.01618	0.87919
0.01619	0.8795
0.0162	0.87981
0.01621	0.88012
0.01622	0.88043
0.01623	0.88074
0.01624	0.88105
0.01625	0.88136
0.01626	0.88167
0.01627	0.88198
0.01628	0.88229
0.01629	0.8826
0.0163	0.88292
0.01631	0.88323
0.01632	0.88354
0.01633	0.88385
0.01634	0.88416
0.01635	0.88447
0.01636	0.88478
0.01637	0.88509
0.01638	0.8854
0.01639	0.88572
0.0164	0.88603
0.01641	0.88634
0.01642	0.88665
0.01643	0.88696
0.01644	0.88727
0.01645	0.88758
0.01646	0.88788
0.01647	0.88819
0.01648	0.8885
0.01649	0.88881
0.0165	0.88912
0.01651	0.88943
0.01652	0.88973
0.01653	0.89004
0.01654	0.89035
0.01655	0.89065
0.01656	0.89096
0.01657	0.89126
0.01658	0.89157
0.01659	0.89187
0.0166	0.89218
0.01661	0.89248
0.01662	0.89278
0.01663	0.89309
0.01664	0.89339
0.01665	0.89369
0.01666	0.89399
0.01667	0.89429
0.01668	0.89459
0.01669	0.89489
0.0167	0.89519
0.01671	0.89549
0.01672	0.89579
0.01673	0.89609
0.01674	0.89638
0.01675	0.89668
0.01676	0.89697
0.01677	0.89727
0.01678	0.89756
0.01679	0.89786
0.0168	0.89815
0.01681	0.89845
0.01682	0.89874
0.01683	0.89903
0.01684	0.89932
0.01685	0.89961
0.01686	0.8999
0.01687	0.90019
0.01688	0.90048
0.01689	0.90077
0.0169	0.90105
0.01691	0.90134
0.01692	0.90163
0.01693	0.90191
0.01694	0.90219
0.01695	0.90248
0.01696	0.90276
0.01697	0.90304
0.01698	0.90333
0.01699	0.90361
0.017	0.90389
0.01701	0.90417
0.01702	0.90445
0.01703	0.90472
0.01704	0.905
0.01705	0.90528
0.01706	0.90555
0.01707	0.90583
0.01708	0.9061
0.01709	0.90638
0.0171	0.90665
0.01711	0.90692
0.01712	0.9072
0.01713	0.90747
0.01714	0.90774
0.01715	0.90801
0.01716	0.90828
0.01717	0.90854
0.01718	0.90881
0.01719	0.90908
0.0172	0.90934
0.01721	0.90961
0.01722	0.90987
0.01723	0.91013
0.01724	0.9104
0.01725	0.91066
0.01726	0.91092
0.01727	0.91118
0.01728	0.91144
0.01729	0.9117
0.0173	0.91196
0.01731	0.91221
0.01732	0.91247
0.01733	0.91273
0.01734	0.91298
0.01735	0.91323
0.01736	0.91349
0.01737	0.91374
0.01738	0.91399
0.01739	0.91424
0.0174	0.91449
0.01741	0.91474
0.01742	0.91499
0.01743	0.91524
0.01744	0.91548
0.01745	0.91573
0.01746	0.91597
0.01747	0.91622
0.01748	0.91646
0.01749	0.91671
0.0175	0.91695
0.01751	0.91719
0.01752	0.91743
0.01753	0.91767
0.01754	0.91791
0.01755	0.91814
0.01756	0.91838
0.01757	0.91862
0.01758	0.91885
0.01759	0.91909
0.0176	0.91932
0.01761	0.91955
0.01762	0.91978
0.01763	0.92002
0.01764	0.92025
0.01765	0.92047
0.01766	0.9207
0.01767	0.92093
0.01768	0.92116
0.01769	0.92138
0.0177	0.92161
0.01771	0.92183
0.01772	0.92206
0.01773	0.92228
0.01774	0.9225
0.01775	0.92272
0.01776	0.92294
0.01777	0.92316
0.01778	0.92338
0.01779	0.9236
0.0178	0.92381
0.01781	0.92403
0.01782	0.92424
0.01783	0.92446
0.01784	0.92467
0.01785	0.92488
0.01786	0.9251
0.01787	0.92531
0.01788	0.92552
0.01789	0.92572
0.0179	0.92593
0.01791	0.92614
0.01792	0.92635
0.01793	0.92655
0.01794	0.92676
0.01795	0.92696
0.01796	0.92716
0.01797	0.92737
0.01798	0.92757
0.01799	0.92777
0.018	0.92797
0.01801	0.92816
0.01802	0.92836
0.01803	0.92856
0.01804	0.92876
0.01805	0.92895
0.01806	0.92914
0.01807	0.92934
0.01808	0.92953
0.01809	0.92972
0.0181	0.92991
0.01811	0.9301
0.01812	0.93029
0.01813	0.93048
0.01814	0.93067
0.01815	0.93085
0.01816	0.93104
0.01817	0.93122
0.01818	0.93141
0.01819	0.93159
0.0182	0.93177
0.01821	0.93195
0.01822	0.93213
0.01823	0.93231
0.01824	0.93249
0.01825	0.93267
0.01826	0.93285
0.01827	0.93302
0.01828	0.9332
0.01829	0.93337
0.0183	0.93354
0.01831	0.93372
0.01832	0.93389
0.01833	0.93406
0.01834	0.93423
0.01835	0.9344
0.01836	0.93456
0.01837	0.93473
0.01838	0.9349
0.01839	0.93506
0.0184	0.93523
0.01841	0.93539
0.01842	0.93555
0.01843	0.93571
0.01844	0.93588
0.01845	0.93604
0.01846	0.93619
0.01847	0.93635
0.01848	0.93651
0.01849	0.93667
0.0185	0.93682
0.01851	0.93698
0.01852	0.93713
0.01853	0.93728
0.01854	0.93744
0.01855	0.93759
0.01856	0.93774
0.01857	0.93789
0.01858	0.93803
0.01859	0.93818
0.0186	0.93833
0.01861	0.93847
0.01862	0.93862
0.01863	0.93876
0.01864	0.93891
0.01865	0.93905
0.01866	0.93919
0.01867	0.93933
0.01868	0.93947
0.01869	0.93961
0.0187	0.93975
0.01871	0.93988
0.01872	0.94002
0.01873	0.94015
0.01874	0.94029
0.01875	0.94042
0.01876	0.94055
0.01877	0.94069
0.01878	0.94082
0.01879	0.94095
0.0188	0.94108
0.01881	0.9412
0.01882	0.94133
0.01883	0.94146
0.01884	0.94158
0.01885	0.94171
0.01886	0.94183
0.01887	0.94195
0.01888	0.94207
0.01889	0.94219
0.0189	0.94231
0.01891	0.94243
0.01892	0.94255
0.01893	0.94267
0.01894	0.94278
0.01895	0.9429
0.01896	0.94301
0.01897	0.94313
0.01898	0.94324
0.01899	0.94335
0.019	0.94346
0.01901	0.94357
0.01902	0.94368
0.01903	0.94379
0.01904	0.9439
0.01905	0.944
0.01906	0.94411
0.01907	0.94421
0.01908	0.94432
0.01909	0.94442
0.0191	0.94452
0.01911	0.94462
0.01912	0.94472
0.01913	0.94482
0.01914	0.94492
0.01915	0.94502
0.01916	0.94511
0.01917	0.94521
0.01918	0.9453
0.01919	0.9454
0.0192	0.94549
0.01921	0.94558
0.01922	0.94567
0.01923	0.94576
0.01924	0.94585
0.01925	0.94594
0.01926	0.94603
0.01927	0.94611
0.01928	0.9462
0.01929	0.94628
0.0193	0.94637
0.01931	0.94645
0.01932	0.94653
0.01933	0.94661
0.01934	0.94669
0.01935	0.94677
0.01936	0.94685
0.01937	0.94693
0.01938	0.947
0.01939	0.94708
0.0194	0.94715
0.01941	0.94723
0.01942	0.9473
0.01943	0.94737
0.01944	0.94744
0.01945	0.94751
0.01946	0.94758
0.01947	0.94765
0.01948	0.94772
0.01949	0.94778
0.0195	0.94785
0.01951	0.94792
0.01952	0.94798
0.01953	0.94804
0.01954	0.9481
0.01955	0.94817
0.01956	0.94823
0.01957	0.94829
0.01958	0.94834
0.01959	0.9484
0.0196	0.94846
0.01961	0.94851
0.01962	0.94857
0.01963	0.94862
0.01964	0.94868
0.01965	0.94873
0.01966	0.94878
0.01967	0.94883
0.01968	0.94888
0.01969	0.94893
0.0197	0.94898
0.01971	0.94902
0.01972	0.94907
0.01973	0.94912
0.01974	0.94916
0.01975	0.9492
0.01976	0.94925
0.01977	0.94929
0.01978	0.94933
0.01979	0.94937
0.0198	0.94941
0.01981	0.94945
0.01982	0.94948
0.01983	0.94952
0.01984	0.94955
0.01985	0.94959
0.01986	0.94962
0.01987	0.94966
0.01988	0.94969
0.01989	0.94972
0.0199	0.94975
0.01991	0.94978
0.01992	0.94981
0.01993	0.94984
0.01994	0.94986
0.01995	0.94989
0.01996	0.94991
0.01997	0.94994
0.01998	0.94996
[truncated: 998,002+ more rows]

## Sheet: SIFigure7ef
t [s]	Fp/(mdg)
0	0.81
1e-05	0.99997
2e-05	0.99987
3e-05	0.9997
4e-05	0.99946
5e-05	0.99915
6e-05	0.99877
7e-05	0.99833
8e-05	0.99781
9e-05	0.99723
0.0001	0.99657
0.00011	0.99585
0.00012	0.99506
0.00013	0.9942
0.00014	0.99328
0.00015	0.99228
0.00016	0.99122
0.00017	0.9901
0.00018	0.98891
0.00019	0.98766
0.0002	0.98634
0.00021	0.98495
0.00022	0.98351
0.00023	0.982
0.00024	0.98042
0.00025	0.97879
0.00026	0.9771
0.00027	0.97534
0.00028	0.97353
0.00029	0.97166
0.0003	0.96973
0.00031	0.96774
0.00032	0.9657
0.00033	0.9636
0.00034	0.96145
0.00035	0.95924
0.00036	0.95698
0.00037	0.95467
0.00038	0.9523
0.00039	0.94989
0.0004	0.94742
0.00041	0.94491
0.00042	0.94235
0.00043	0.93975
0.00044	0.93709
0.00045	0.9344
0.00046	0.93165
0.00047	0.92887
0.00048	0.92605
0.00049	0.92318
0.0005	0.92027
0.00051	0.91733
0.00052	0.91434
0.00053	0.91132
0.00054	0.90827
0.00055	0.90517
0.00056	0.90205
0.00057	0.89889
0.00058	0.8957
0.00059	0.89248
0.0006	0.88923
0.00061	0.88595
0.00062	0.88264
0.00063	0.8793
0.00064	0.87594
0.00065	0.87255
0.00066	0.86914
0.00067	0.86571
0.00068	0.86225
0.00069	0.85878
0.0007	0.85528
0.00071	0.85176
0.00072	0.84823
0.00073	0.84468
0.00074	0.84111
0.00075	0.83753
0.00076	0.83393
0.00077	0.83031
0.00078	0.82669
0.00079	0.82305
0.0008	0.8194
0.00081	0.81575
0.00082	0.81208
0.00083	0.8084
0.00084	0.80472
0.00085	0.80103
0.00086	0.79733
0.00087	0.79363
0.00088	0.78992
0.00089	0.78621
0.0009	0.7825
0.00091	0.77878
0.00092	0.77507
0.00093	0.77135
0.00094	0.76763
0.00095	0.76392
0.00096	0.7602
0.00097	0.75649
0.00098	0.75277
0.00099	0.74907
0.001	0.74536
0.00101	0.74166
0.00102	0.73797
0.00103	0.73428
0.00104	0.7306
0.00105	0.72692
0.00106	0.72325
0.00107	0.71959
0.00108	0.71594
0.00109	0.7123
0.0011	0.70867
0.00111	0.70504
0.00112	0.70143
0.00113	0.69783
0.00114	0.69424
0.00115	0.69066
0.00116	0.68709
0.00117	0.68354
0.00118	0.68
0.00119	0.67647
0.0012	0.67296
0.00121	0.66946
0.00122	0.66597
0.00123	0.6625
0.00124	0.65905
0.00125	0.65561
0.00126	0.65218
0.00127	0.64878
0.00128	0.64539
0.00129	0.64201
0.0013	0.63866
0.00131	0.63532
0.00132	0.63199
0.00133	0.62869
0.00134	0.6254
0.00135	0.62213
0.00136	0.61888
0.00137	0.61565
0.00138	0.61244
0.00139	0.60925
0.0014	0.60607
0.00141	0.60292
0.00142	0.59978
0.00143	0.59667
0.00144	0.59357
0.00145	0.5905
0.00146	0.58744
0.00147	0.58441
0.00148	0.58139
0.00149	0.5784
0.0015	0.57542
0.00151	0.57247
0.00152	0.56954
0.00153	0.56663
0.00154	0.56374
0.00155	0.56087
0.00156	0.55802
0.00157	0.55519
0.00158	0.55238
0.00159	0.5496
0.0016	0.54683
0.00161	0.54409
0.00162	0.54137
0.00163	0.53867
0.00164	0.53599
0.00165	0.53333
0.00166	0.5307
0.00167	0.52808
0.00168	0.52549
0.00169	0.52292
0.0017	0.52036
0.00171	0.51784
0.00172	0.51533
0.00173	0.51284
0.00174	0.51038
0.00175	0.50793
0.00176	0.50551
0.00177	0.50311
0.00178	0.50073
0.00179	0.49837
0.0018	0.49603
0.00181	0.49372
0.00182	0.49142
0.00183	0.48915
0.00184	0.48689
0.00185	0.48466
0.00186	0.48245
0.00187	0.48026
0.00188	0.47809
0.00189	0.47594
0.0019	0.47381
0.00191	0.47171
0.00192	0.46962
0.00193	0.46755
0.00194	0.46551
0.00195	0.46348
0.00196	0.46148
0.00197	0.45949
0.00198	0.45753
0.00199	0.45558
0.002	0.45366
0.00201	0.45175
0.00202	0.44987
0.00203	0.448
0.00204	0.44616
0.00205	0.44433
0.00206	0.44252
0.00207	0.44074
0.00208	0.43897
0.00209	0.43722
0.0021	0.43549
0.00211	0.43378
0.00212	0.43209
0.00213	0.43042
0.00214	0.42877
0.00215	0.42714
0.00216	0.42552
0.00217	0.42393
0.00218	0.42235
0.00219	0.42079
0.0022	0.41925
0.00221	0.41773
0.00222	0.41622
0.00223	0.41474
0.00224	0.41327
0.00225	0.41182
0.00226	0.41039
0.00227	0.40898
0.00228	0.40758
0.00229	0.4062
0.0023	0.40484
0.00231	0.4035
0.00232	0.40218
0.00233	0.40087
0.00234	0.39958
0.00235	0.3983
0.00236	0.39705
0.00237	0.39581
0.00238	0.39459
0.00239	0.39338
0.0024	0.3922
0.00241	0.39103
0.00242	0.38987
0.00243	0.38874
0.00244	0.38762
0.00245	0.38651
0.00246	0.38542
0.00247	0.38435
0.00248	0.3833
0.00249	0.38226
0.0025	0.38124
0.00251	0.38023
0.00252	0.37924
0.00253	0.37827
0.00254	0.37731
0.00255	0.37637
0.00256	0.37544
0.00257	0.37453
0.00258	0.37364
0.00259	0.37276
0.0026	0.3719
0.00261	0.37105
0.00262	0.37022
0.00263	0.3694
0.00264	0.3686
0.00265	0.36782
0.00266	0.36705
0.00267	0.36629
0.00268	0.36556
0.00269	0.36483
0.0027	0.36412
0.00271	0.36343
0.00272	0.36275
0.00273	0.36209
0.00274	0.36144
0.00275	0.36081
0.00276	0.36019
0.00277	0.35958
0.00278	0.359
0.00279	0.35842
0.0028	0.35786
0.00281	0.35732
0.00282	0.35679
0.00283	0.35628
0.00284	0.35578
0.00285	0.35529
0.00286	0.35482
0.00287	0.35437
0.00288	0.35393
0.00289	0.3535
0.0029	0.35309
0.00291	0.35269
0.00292	0.35231
0.00293	0.35194
0.00294	0.35159
0.00295	0.35125
0.00296	0.35093
0.00297	0.35062
0.00298	0.35032
0.00299	0.35004
0.003	0.34978
0.00301	0.34952
0.00302	0.34929
0.00303	0.34907
0.00304	0.34886
0.00305	0.34867
0.00306	0.34849
0.00307	0.34832
0.00308	0.34817
0.00309	0.34804
0.0031	0.34792
0.00311	0.34781
0.00312	0.34772
0.00313	0.34765
0.00314	0.34759
0.00315	0.34754
0.00316	0.34751
0.00317	0.34749
0.00318	0.34749
0.00319	0.3475
0.0032	0.34753
0.00321	0.34757
0.00322	0.34763
0.00323	0.3477
0.00324	0.34779
0.00325	0.28179
0.00326	0.28189
0.00327	0.282
0.00328	0.28213
0.00329	0.28227
0.0033	0.28242
0.00331	0.28259
0.00332	0.28278
0.00333	0.28298
0.00334	0.28319
0.00335	0.28342
0.00336	0.28366
0.00337	0.28392
0.00338	0.28419
0.00339	0.28448
0.0034	0.28478
0.00341	0.28509
0.00342	0.28543
0.00343	0.28577
0.00344	0.28614
0.00345	0.28652
0.00346	0.28691
0.00347	0.28732
0.00348	0.28774
0.00349	0.28818
0.0035	0.28864
0.00351	0.28911
0.00352	0.2896
0.00353	0.29011
0.00354	0.29063
0.00355	0.29116
0.00356	0.29172
0.00357	0.29229
0.00358	0.29287
0.00359	0.29348
0.0036	0.2941
0.00361	0.29474
0.00362	0.29539
0.00363	0.29606
0.00364	0.29675
0.00365	0.29746
0.00366	0.29819
0.00367	0.29893
0.00368	0.29969
0.00369	0.30047
0.0037	0.30127
0.00371	0.30209
0.00372	0.30293
0.00373	0.30378
0.00374	0.30465
0.00375	0.30555
0.00376	0.30646
0.00377	0.30739
0.00378	0.30835
0.00379	0.30932
0.0038	0.31031
0.00381	0.31132
0.00382	0.31236
0.00383	0.31341
0.00384	0.31449
0.00385	0.31559
0.00386	0.31671
0.00387	0.31785
0.00388	0.31901
0.00389	0.3202
0.0039	0.3214
0.00391	0.32263
0.00392	0.32389
0.00393	0.32517
0.00394	0.32647
0.00395	0.32779
0.00396	0.32914
0.00397	0.33051
0.00398	0.33191
0.00399	0.33334
0.004	0.33478
0.00401	0.33626
0.00402	0.33776
0.00403	0.33929
0.00404	0.34084
0.00405	0.34242
0.00406	0.34403
0.00407	0.34566
0.00408	0.34733
0.00409	0.34902
0.0041	0.35074
0.00411	0.35249
0.00412	0.35427
0.00413	0.35608
0.00414	0.35792
0.00415	0.35979
0.00416	0.36169
0.00417	0.36362
0.00418	0.36559
0.00419	0.36758
0.0042	0.36962
0.00421	0.37168
0.00422	0.37378
0.00423	0.37591
0.00424	0.37807
0.00425	0.38028
0.00426	0.38251
0.00427	0.38479
0.00428	0.3871
0.00429	0.38945
0.0043	0.39183
0.00431	0.39425
0.00432	0.39672
0.00433	0.39922
0.00434	0.40176
0.00435	0.40434
0.00436	0.40697
0.00437	0.40963
0.00438	0.41234
0.00439	0.41509
0.0044	0.41789
0.00441	0.42073
0.00442	0.42361
0.00443	0.42654
0.00444	0.42952
0.00445	0.43255
0.00446	0.43562
0.00447	0.43874
0.00448	0.44191
0.00449	0.44513
0.0045	0.4484
0.00451	0.45172
0.00452	0.45509
0.00453	0.45852
0.00454	0.462
0.00455	0.46554
0.00456	0.46913
0.00457	0.47277
0.00458	0.47648
0.00459	0.48024
0.0046	0.48406
0.00461	0.48795
0.00462	0.49189
0.00463	0.4959
0.00464	0.49996
0.00465	0.50409
0.00466	0.50829
0.00467	0.51255
0.00468	0.51688
0.00469	0.52128
0.0047	0.52574
0.00471	0.53028
0.00472	0.53489
0.00473	0.53956
0.00474	0.54432
0.00475	0.54914
0.00476	0.55404
0.00477	0.55902
0.00478	0.56407
0.00479	0.56921
0.0048	0.57442
0.00481	0.57972
0.00482	0.5851
0.00483	0.59056
0.00484	0.5961
0.00485	0.60174
0.00486	0.60746
0.00487	0.61327
0.00488	0.61917
0.00489	0.62516
0.0049	0.63124
0.00491	0.63742
0.00492	0.64369
0.00493	0.65006
0.00494	0.65653
0.00495	0.6631
0.00496	0.66977
0.00497	0.67654
0.00498	0.68341
0.00499	0.6904
0.005	0.69748
0.00501	0.70468
0.00502	0.71198
0.00503	0.7194
0.00504	0.72693
0.00505	0.73457
0.00506	0.74233
0.00507	0.75021
0.00508	0.7582
0.00509	0.76631
0.0051	0.77455
0.00511	0.7829
0.00512	0.79139
0.00513	0.79999
0.00514	0.80873
0.00515	0.81759
0.00516	0.82658
0.00517	0.83571
0.00518	0.84496
0.00519	0.85436
0.0052	0.86388
0.00521	0.87354
0.00522	0.88334
0.00523	0.89328
0.00524	0.90336
0.00525	0.91358
0.00526	0.92395
0.00527	0.93445
0.00528	0.94511
0.00529	0.9559
0.0053	0.96685
0.00531	0.97794
0.00532	0.98918
0.00533	1.00057
0.00534	1.01211
0.00535	1.02379
0.00536	1.03563
0.00537	1.04762
0.00538	1.05977
0.00539	1.07206
0.0054	1.08451
0.00541	1.09711
0.00542	1.10986
0.00543	1.12276
0.00544	1.13581
0.00545	1.14901
0.00546	1.16237
0.00547	1.17587
0.00548	1.18953
0.00549	1.20333
0.0055	1.21728
0.00551	1.23137
0.00552	1.24561
0.00553	1.25999
0.00554	1.27451
0.00555	1.28917
0.00556	1.30396
0.00557	1.31889
0.00558	1.33395
0.00559	1.34914
0.0056	1.36445
0.00561	1.37989
0.00562	1.39544
0.00563	1.41111
0.00564	1.42688
0.00565	1.44277
0.00566	1.45875
0.00567	1.47483
0.00568	1.49101
0.00569	1.50726
0.0057	1.5236
0.00571	1.54002
0.00572	1.5565
0.00573	1.57304
0.00574	1.58964
0.00575	1.60629
0.00576	1.62297
0.00577	1.63969
0.00578	1.65643
0.00579	1.67319
0.0058	1.68996
0.00581	1.70672
0.00582	1.72347
0.00583	1.74021
0.00584	1.75691
0.00585	1.77357
0.00586	1.79018
0.00587	1.80673
0.00588	1.82321
0.00589	1.83961
0.0059	1.85591
0.00591	1.8721
0.00592	1.88818
0.00593	1.90413
0.00594	1.91993
0.00595	1.93558
0.00596	1.95106
0.00597	1.96636
0.00598	1.98147
0.00599	1.99638
0.006	2.01107
0.00601	2.02552
0.00602	2.03973
0.00603	2.05368
0.00604	2.06737
0.00605	2.08077
0.00606	2.09387
0.00607	2.10666
0.00608	2.11913
0.00609	2.13127
0.0061	2.14306
0.00611	2.15449
0.00612	2.16556
0.00613	2.17623
0.00614	2.18652
0.00615	2.1964
0.00616	2.20587
0.00617	2.21491
0.00618	2.22351
0.00619	2.23167
0.0062	2.23938
0.00621	2.24662
0.00622	2.25339
0.00623	2.25969
0.00624	2.26549
0.00625	2.27081
0.00626	2.27563
0.00627	2.27995
0.00628	2.28376
0.00629	2.28706
0.0063	2.28985
0.00631	2.29212
0.00632	2.29387
0.00633	2.2951
0.00634	2.83424
0.00635	2.83412
0.00636	2.83309
0.00637	2.83115
0.00638	2.8283
0.00639	2.82455
0.0064	2.81991
0.00641	2.81438
0.00642	2.80798
0.00643	2.80072
0.00644	2.79261
0.00645	2.78367
0.00646	2.77391
0.00647	2.76335
0.00648	2.75201
0.00649	2.7399
0.0065	2.72705
0.00651	2.71348
0.00652	2.69921
0.00653	2.68427
0.00654	2.66866
0.00655	2.65244
0.00656	2.6356
0.00657	2.61819
0.00658	2.60022
0.00659	2.58172
0.0066	2.56272
0.00661	2.54325
0.00662	2.52332
0.00663	2.50297
0.00664	2.48222
0.00665	2.46111
0.00666	2.43964
0.00667	2.41786
0.00668	2.39578
0.00669	2.37344
0.0067	2.35085
0.00671	2.32803
0.00672	2.30503
0.00673	2.28185
0.00674	2.25852
0.00675	2.23506
0.00676	2.21149
0.00677	2.18784
0.00678	2.16413
0.00679	2.14037
0.0068	2.11658
0.00681	2.09279
0.00682	2.069
0.00683	2.04524
0.00684	2.02153
0.00685	1.99787
0.00686	1.97429
0.00687	1.9508
0.00688	1.9274
0.00689	1.90412
0.0069	1.88097
0.00691	1.85796
0.00692	1.83509
0.00693	1.81238
0.00694	1.78985
0.00695	1.76749
0.00696	1.74531
0.00697	1.72333
0.00698	1.70155
0.00699	1.67997
0.007	1.65861
0.00701	1.63747
0.00702	1.61655
0.00703	1.59587
0.00704	1.57541
0.00705	1.55519
0.00706	1.53521
0.00707	1.51548
0.00708	1.49599
0.00709	1.47675
0.0071	1.45776
0.00711	1.43902
0.00712	1.42053
0.00713	1.40229
0.00714	1.38431
0.00715	1.36658
0.00716	1.34911
0.00717	1.33189
0.00718	1.31492
0.00719	1.29821
0.0072	1.28175
0.00721	1.26554
0.00722	1.24958
0.00723	1.23387
0.00724	1.2184
0.00725	1.20318
0.00726	1.18821
0.00727	1.17347
0.00728	1.15898
0.00729	1.14472
0.0073	1.1307
0.00731	1.11691
0.00732	1.10335
0.00733	1.09002
0.00734	1.07692
0.00735	1.06404
0.00736	1.05138
0.00737	1.03894
0.00738	1.02671
0.00739	1.0147
0.0074	1.00289
0.00741	0.9913
0.00742	0.9799
0.00743	0.96871
0.00744	0.95772
0.00745	0.94693
0.00746	0.93633
0.00747	0.92592
0.00748	0.9157
0.00749	0.90566
0.0075	0.89581
0.00751	0.88613
0.00752	0.87663
0.00753	0.86731
0.00754	0.85816
0.00755	0.84917
0.00756	0.84036
0.00757	0.8317
0.00758	0.82321
0.00759	0.81488
0.0076	0.8067
0.00761	0.79868
0.00762	0.79081
0.00763	0.78308
0.00764	0.77551
0.00765	0.76807
0.00766	0.76078
0.00767	0.75363
0.00768	0.74661
0.00769	0.73973
0.0077	0.73298
0.00771	0.72637
0.00772	0.71988
0.00773	0.71351
0.00774	0.70727
0.00775	0.70116
0.00776	0.69516
0.00777	0.68928
0.00778	0.68352
0.00779	0.67787
0.0078	0.67233
0.00781	0.66691
0.00782	0.66159
0.00783	0.65639
0.00784	0.65128
0.00785	0.64628
0.00786	0.64139
0.00787	0.63659
0.00788	0.63189
0.00789	0.62729
0.0079	0.62279
0.00791	0.61838
0.00792	0.61406
0.00793	0.60983
0.00794	0.6057
0.00795	0.60165
0.00796	0.59769
0.00797	0.59382
0.00798	0.59003
0.00799	0.58633
0.008	0.58271
0.00801	0.57917
0.00802	0.57571
0.00803	0.57233
0.00804	0.56902
0.00805	0.5658
0.00806	0.56265
0.00807	0.55957
0.00808	0.55657
0.00809	0.55364
0.0081	0.55079
0.00811	0.548
0.00812	0.54529
0.00813	0.54264
0.00814	0.54006
0.00815	0.53755
0.00816	0.53511
0.00817	0.53273
0.00818	0.53042
0.00819	0.52817
0.0082	0.52599
0.00821	0.52386
0.00822	0.52181
0.00823	0.51981
0.00824	0.51787
0.00825	0.516
0.00826	0.51418
0.00827	0.51243
0.00828	0.51073
0.00829	0.50909
0.0083	0.50751
0.00831	0.50599
0.00832	0.50453
0.00833	0.50312
0.00834	0.50176
0.00835	0.50046
0.00836	0.49922
0.00837	0.49803
0.00838	0.4969
0.00839	0.49582
0.0084	0.4948
0.00841	0.49383
0.00842	0.49291
0.00843	0.49204
0.00844	0.49123
0.00845	0.49047
0.00846	0.48976
0.00847	0.48911
0.00848	0.4885
0.00849	0.48795
0.0085	0.48745
0.00851	0.487
0.00852	0.4866
0.00853	0.48626
0.00854	0.48596
0.00855	0.48572
0.00856	0.48553
0.00857	0.48539
0.00858	0.4853
0.00859	0.48526
0.0086	0.48527
0.00861	0.48533
0.00862	0.39321
0.00863	0.39335
0.00864	0.39353
0.00865	0.39376
0.00866	0.39403
0.00867	0.39435
0.00868	0.39471
0.00869	0.39513
0.0087	0.39558
0.00871	0.39609
0.00872	0.39664
0.00873	0.39724
0.00874	0.39789
0.00875	0.39858
0.00876	0.39932
0.00877	0.40011
0.00878	0.40095
0.00879	0.40184
0.0088	0.40278
0.00881	0.40376
0.00882	0.4048
0.00883	0.40589
0.00884	0.40703
0.00885	0.40822
0.00886	0.40946
0.00887	0.41076
0.00888	0.4121
0.00889	0.41351
0.0089	0.41496
0.00891	0.41647
0.00892	0.41804
0.00893	0.41967
0.00894	0.42135
0.00895	0.42308
0.00896	0.42488
0.00897	0.42674
0.00898	0.42865
0.00899	0.43063
0.009	0.43267
0.00901	0.43477
0.00902	0.43693
0.00903	0.43916
0.00904	0.44145
0.00905	0.44381
0.00906	0.44624
0.00907	0.44874
0.00908	0.4513
0.00909	0.45394
0.0091	0.45665
0.00911	0.45943
0.00912	0.46229
0.00913	0.46522
0.00914	0.46823
0.00915	0.47132
0.00916	0.47448
0.00917	0.47773
0.00918	0.48106
0.00919	0.48448
0.0092	0.48798
0.00921	0.49157
0.00922	0.49525
0.00923	0.49902
0.00924	0.50289
0.00925	0.50684
0.00926	0.5109
0.00927	0.51505
0.00928	0.5193
0.00929	0.52366
0.0093	0.52812
0.00931	0.53269
0.00932	0.53737
0.00933	0.54215
0.00934	0.54706
0.00935	0.55208
0.00936	0.55721
0.00937	0.56247
0.00938	0.56785
0.00939	0.57336
0.0094	0.579
0.00941	0.58478
0.00942	0.59068
0.00943	0.59673
0.00944	0.60292
0.00945	0.60925
0.00946	0.61573
0.00947	0.62236
0.00948	0.62915
0.00949	0.6361
0.0095	0.64321
0.00951	0.65048
0.00952	0.65793
0.00953	0.66555
0.00954	0.67335
0.00955	0.68133
0.00956	0.6895
0.00957	0.69785
0.00958	0.70641
0.00959	0.71516
0.0096	0.72413
0.00961	0.7333
0.00962	0.74268
0.00963	0.75229
0.00964	0.76212
0.00965	0.77219
0.00966	0.78249
0.00967	0.79303
0.00968	0.80383
0.00969	0.81488
0.0097	0.82619
0.00971	0.83776
0.00972	0.84961
0.00973	0.86174
0.00974	0.87416
0.00975	0.88687
0.00976	0.89988
0.00977	0.91321
0.00978	0.92684
0.00979	0.94081
0.0098	0.9551
0.00981	0.96973
0.00982	0.98471
0.00983	1.00004
0.00984	1.01574
0.00985	1.03181
0.00986	1.04826
0.00987	1.0651
0.00988	1.08234
0.00989	1.09998
0.0099	1.11805
0.00991	1.13654
0.00992	1.15546
0.00993	1.17483
0.00994	1.19465
0.00995	1.21494
0.00996	1.2357
0.00997	1.25695
0.00998	1.27869
0.00999	1.30093
0.01	1.32368
0.01001	1.34696
0.01002	1.37077
0.01003	1.39513
0.01004	1.42004
0.01005	1.4455
0.01006	1.47154
0.01007	1.49816
0.01008	1.52537
0.01009	1.55318
0.0101	1.5816
0.01011	1.61062
0.01012	1.64028
0.01013	1.67056
0.01014	1.70147
0.01015	1.73303
0.01016	1.76524
0.01017	1.7981
0.01018	1.83162
0.01019	1.86579
0.0102	1.90063
0.01021	1.93614
0.01022	1.97231
0.01023	2.00914
0.01024	2.04663
0.01025	2.08479
0.01026	2.12359
0.01027	2.16305
0.01028	2.20314
0.01029	2.24386
0.0103	2.28521
0.01031	2.32716
0.01032	2.36969
0.01033	2.41281
0.01034	2.45647
0.01035	2.50066
0.01036	2.54536
0.01037	2.59054
0.01038	2.63617
0.01039	2.68222
0.0104	2.72865
0.01041	2.77542
0.01042	2.82249
0.01043	2.86983
0.01044	2.91737
0.01045	2.96507
0.01046	3.01288
0.01047	3.06075
0.01048	3.1086
0.01049	3.15638
0.0105	3.20403
0.01051	3.25146
0.01052	3.29863
0.01053	3.34544
0.01054	3.39182
0.01055	3.43769
0.01056	3.48298
0.01057	3.5276
0.01058	3.57146
0.01059	3.61447
0.0106	3.65656
0.01061	3.69763
0.01062	3.73759
0.01063	3.77635
0.01064	3.81384
0.01065	3.84995
0.01066	3.8846
0.01067	3.91771
0.01068	3.94919
0.01069	3.97897
0.0107	4.00696
0.01071	4.0331
0.01072	4.0573
0.01073	4.07952
0.01074	4.09968
0.01075	4.11773
0.01076	4.13361
0.01077	4.14729
0.01078	4.15872
0.01079	4.16787
0.0108	4.17472
0.01081	4.17924
0.01082	4.18142
0.01083	5.16171
0.01084	5.15731
0.01085	5.14902
0.01086	5.13687
0.01087	5.12091
0.01088	5.10119
0.01089	5.07781
0.0109	5.05083
0.01091	5.02037
0.01092	4.98654
0.01093	4.94946
0.01094	4.90927
0.01095	4.8661
0.01096	4.82011
0.01097	4.77145
0.01098	4.72028
0.01099	4.66677
0.011	4.61108
0.01101	4.55338
0.01102	4.49384
0.01103	4.43263
0.01104	4.36993
0.01105	4.30589
0.01106	4.24068
0.01107	4.17446
0.01108	4.10739
0.01109	4.03962
0.0111	3.97128
0.01111	3.90254
0.01112	3.83351
0.01113	3.76432
0.01114	3.69511
0.01115	3.62597
0.01116	3.55703
0.01117	3.48837
0.01118	3.4201
0.01119	3.3523
0.0112	3.28506
0.01121	3.21844
0.01122	3.15251
0.01123	3.08735
0.01124	3.02299
0.01125	2.95949
0.01126	2.89691
0.01127	2.83526
0.01128	2.7746
0.01129	2.71494
0.0113	2.65632
0.01131	2.59875
0.01132	2.54226
0.01133	2.48685
0.01134	2.43253
0.01135	2.37931
0.01136	2.3272
0.01137	2.27619
0.01138	2.22629
0.01139	2.17749
0.0114	2.12978
0.01141	2.08315
0.01142	2.03761
0.01143	1.99313
0.01144	1.9497
0.01145	1.90732
0.01146	1.86596
0.01147	1.82561
0.01148	1.78626
0.01149	1.74789
0.0115	1.71048
0.01151	1.67401
0.01152	1.63846
0.01153	1.60383
0.01154	1.57007
0.01155	1.53719
0.01156	1.50516
0.01157	1.47396
0.01158	1.44357
0.01159	1.41398
0.0116	1.38516
0.01161	1.35709
0.01162	1.32976
0.01163	1.30315
0.01164	1.27724
0.01165	1.25201
0.01166	1.22745
0.01167	1.20354
0.01168	1.18025
0.01169	1.15758
0.0117	1.13551
0.01171	1.11403
0.01172	1.0931
0.01173	1.07273
0.01174	1.0529
0.01175	1.03358
0.01176	1.01478
0.01177	0.99646
0.01178	0.97863
0.01179	0.96126
0.0118	0.94434
0.01181	0.92787
0.01182	0.91182
0.01183	0.89619
0.01184	0.88097
0.01185	0.86614
0.01186	0.85169
0.01187	0.83761
0.01188	0.8239
0.01189	0.81053
0.0119	0.79751
0.01191	0.78482
0.01192	0.77245
0.01193	0.7604
0.01194	0.74865
0.01195	0.7372
0.01196	0.72604
0.01197	0.71516
0.01198	0.70455
0.01199	0.6942
0.012	0.68412
0.01201	0.67428
0.01202	0.66469
0.01203	0.65534
0.01204	0.64622
0.01205	0.63732
0.01206	0.62864
0.01207	0.62018
0.01208	0.61192
0.01209	0.60386
0.0121	0.596
0.01211	0.58834
0.01212	0.58085
0.01213	0.57355
0.01214	0.56643
0.01215	0.55948
0.01216	0.55269
0.01217	0.54607
0.01218	0.53961
0.01219	0.5333
0.0122	0.52715
0.01221	0.52114
0.01222	0.51527
0.01223	0.50955
0.01224	0.50396
0.01225	0.49851
0.01226	0.49318
0.01227	0.48798
0.01228	0.48291
0.01229	0.47795
0.0123	0.47312
0.01231	0.4684
0.01232	0.46379
0.01233	0.45929
0.01234	0.4549
0.01235	0.45061
0.01236	0.44643
0.01237	0.44234
0.01238	0.43836
0.01239	0.43447
0.0124	0.43067
0.01241	0.42696
0.01242	0.42334
0.01243	0.41981
0.01244	0.41637
0.01245	0.41301
0.01246	0.40973
0.01247	0.40653
0.01248	0.40341
0.01249	0.40037
0.0125	0.3974
0.01251	0.39451
0.01252	0.39168
0.01253	0.38893
0.01254	0.38625
0.01255	0.38364
0.01256	0.38109
0.01257	0.37861
0.01258	0.3762
0.01259	0.37384
0.0126	0.37155
0.01261	0.36932
0.01262	0.36715
0.01263	0.36504
0.01264	0.36299
0.01265	0.36099
0.01266	0.35905
0.01267	0.35717
0.01268	0.35534
0.01269	0.35356
0.0127	0.35183
0.01271	0.35016
0.01272	0.34854
0.01273	0.34696
0.01274	0.34544
0.01275	0.34397
0.01276	0.34254
0.01277	0.34116
0.01278	0.33983
0.01279	0.33854
0.0128	0.3373
0.01281	0.3361
0.01282	0.33495
0.01283	0.33384
0.01284	0.33278
0.01285	0.33176
0.01286	0.33078
0.01287	0.32984
0.01288	0.32895
0.01289	0.32809
0.0129	0.32728
0.01291	0.32651
0.01292	0.32577
0.01293	0.32508
0.01294	0.32443
0.01295	0.32381
0.01296	0.32324
0.01297	0.3227
0.01298	0.3222
0.01299	0.32174
0.013	0.32132
0.01301	0.32093
0.01302	0.32059
0.01303	0.32028
0.01304	0.32
0.01305	0.31977
0.01306	0.31957
0.01307	0.31941
0.01308	0.31928
0.01309	0.25854
0.0131	0.2585
0.01311	0.25849
0.01312	0.25852
0.01313	0.25857
0.01314	0.25865
0.01315	0.25877
0.01316	0.25891
0.01317	0.25909
0.01318	0.25929
0.01319	0.25953
0.0132	0.2598
0.01321	0.26011
0.01322	0.26044
0.01323	0.2608
0.01324	0.2612
0.01325	0.26163
0.01326	0.26209
0.01327	0.26258
0.01328	0.2631
0.01329	0.26366
0.0133	0.26425
0.01331	0.26487
0.01332	0.26553
0.01333	0.26622
0.01334	0.26694
0.01335	0.2677
0.01336	0.26849
0.01337	0.26931
0.01338	0.27017
0.01339	0.27107
0.0134	0.272
0.01341	0.27297
0.01342	0.27397
0.01343	0.27501
0.01344	0.27608
0.01345	0.2772
0.01346	0.27835
0.01347	0.27954
0.01348	0.28077
0.01349	0.28204
0.0135	0.28335
0.01351	0.2847
0.01352	0.28609
0.01353	0.28752
0.01354	0.289
0.01355	0.29051
0.01356	0.29207
0.01357	0.29368
0.01358	0.29533
0.01359	0.29702
0.0136	0.29876
0.01361	0.30055
0.01362	0.30239
0.01363	0.30427
0.01364	0.30621
0.01365	0.30819
0.01366	0.31023
0.01367	0.31232
0.01368	0.31446
0.01369	0.31665
0.0137	0.3189
0.01371	0.32121
0.01372	0.32357
0.01373	0.32599
0.01374	0.32847
0.01375	0.33101
0.01376	0.33361
0.01377	0.33628
0.01378	0.33901
0.01379	0.3418
0.0138	0.34466
0.01381	0.34759
0.01382	0.35059
0.01383	0.35366
0.01384	0.3568
0.01385	0.36002
0.01386	0.36331
0.01387	0.36668
0.01388	0.37013
0.01389	0.37366
0.0139	0.37727
0.01391	0.38097
0.01392	0.38475
0.01393	0.38862
0.01394	0.39258
0.01395	0.39664
0.01396	0.40079
0.01397	0.40503
0.01398	0.40937
0.01399	0.41382
0.014	0.41837
0.01401	0.42302
0.01402	0.42779
0.01403	0.43266
0.01404	0.43765
0.01405	0.44276
0.01406	0.44798
0.01407	0.45333
0.01408	0.4588
0.01409	0.4644
0.0141	0.47014
0.01411	0.47601
0.01412	0.48202
0.01413	0.48817
0.01414	0.49446
0.01415	0.50091
0.01416	0.50751
0.01417	0.51426
0.01418	0.52118
0.01419	0.52826
0.0142	0.53551
0.01421	0.54294
0.01422	0.55054
0.01423	0.55833
0.01424	0.5663
0.01425	0.57447
0.01426	0.58284
0.01427	0.59141
0.01428	0.60019
0.01429	0.60918
0.0143	0.61839
0.01431	0.62782
0.01432	0.63749
0.01433	0.6474
0.01434	0.65755
0.01435	0.66795
0.01436	0.6786
0.01437	0.68952
0.01438	0.70071
0.01439	0.71218
0.0144	0.72394
0.01441	0.73598
0.01442	0.74833
0.01443	0.76099
0.01444	0.77396
0.01445	0.78726
0.01446	0.80089
0.01447	0.81487
0.01448	0.8292
0.01449	0.84388
0.0145	0.85894
0.01451	0.87438
0.01452	0.8902
0.01453	0.90643
0.01454	0.92306
0.01455	0.94012
0.01456	0.9576
0.01457	0.97553
0.01458	0.99391
0.01459	1.01275
0.0146	1.03207
0.01461	1.05187
0.01462	1.07217
0.01463	1.09298
0.01464	1.11431
0.01465	1.13618
0.01466	1.15859
0.01467	1.18155
0.01468	1.20509
0.01469	1.2292
0.0147	1.25391
0.01471	1.27923
0.01472	1.30516
0.01473	1.33173
0.01474	1.35893
0.01475	1.38679
0.01476	1.41531
0.01477	1.44451
0.01478	1.47439
0.01479	1.50497
0.0148	1.53626
0.01481	1.56826
0.01482	1.60098
0.01483	1.63444
0.01484	1.66864
0.01485	1.70359
0.01486	1.73928
0.01487	1.77574
0.01488	1.81295
0.01489	1.85092
0.0149	1.88966
0.01491	1.92916
0.01492	1.96942
0.01493	2.01044
0.01494	2.05221
0.01495	2.09472
0.01496	2.13797
0.01497	2.18193
0.01498	2.22661
0.01499	2.27197
0.015	2.31801
0.01501	2.36469
0.01502	2.412
0.01503	2.45989
0.01504	2.50836
0.01505	2.55735
0.01506	2.60682
0.01507	2.65675
0.01508	2.70707
0.01509	2.75775
0.0151	2.80872
0.01511	2.85994
0.01512	2.91133
0.01513	2.96283
0.01514	3.01437
0.01515	3.06589
0.01516	3.11729
0.01517	3.16851
0.01518	3.21945
0.01519	3.27002
0.0152	3.32014
0.01521	3.36971
0.01522	3.41863
0.01523	3.46679
0.01524	3.51411
0.01525	3.56046
0.01526	3.60575
0.01527	3.64986
0.01528	3.69269
0.01529	3.73414
0.0153	3.77408
0.01531	3.81242
0.01532	3.84905
0.01533	3.88387
0.01534	3.91678
0.01535	3.94767
0.01536	3.97647
0.01537	4.00307
0.01538	4.0274
0.01539	4.04938
0.0154	4.06895
0.01541	4.08602
0.01542	4.10056
0.01543	4.11251
0.01544	4.12183
0.01545	4.12848
0.01546	4.13246
0.01547	4.13373
0.01548	5.1016
0.01549	5.09553
0.0155	5.08512
0.01551	5.07043
0.01552	5.05151
0.01553	5.02843
0.01554	5.0013
0.01555	4.97022
0.01556	4.93531
0.01557	4.89673
0.01558	4.8546
0.01559	4.80911
0.0156	4.76042
0.01561	4.7087
0.01562	4.65415
0.01563	4.59696
0.01564	4.53732
0.01565	4.47544
0.01566	4.4115
0.01567	4.34571
0.01568	4.27827
0.01569	4.20936
0.0157	4.1392
0.01571	4.06795
0.01572	3.9958
0.01573	3.92294
0.01574	3.84952
0.01575	3.77571
0.01576	3.70166
0.01577	3.62753
0.01578	3.55345
0.01579	3.47955
0.0158	3.40595
0.01581	3.33276
0.01582	3.2601
0.01583	3.18805
0.01584	3.11671
0.01585	3.04616
0.01586	2.97647
0.01587	2.9077
0.01588	2.83992
0.01589	2.77318
0.0159	2.70751
0.01591	2.64297
0.01592	2.57958
0.01593	2.51737
0.01594	2.45637
0.01595	2.39659
0.01596	2.33805
0.01597	2.28075
0.01598	2.2247
0.01599	2.16991
0.016	2.11637
0.01601	2.06408
0.01602	2.01303
0.01603	1.96321
0.01604	1.91461
0.01605	1.86723
0.01606	1.82103
0.01607	1.77602
0.01608	1.73216
0.01609	1.68945
0.0161	1.64786
0.01611	1.60738
0.01612	1.56797
0.01613	1.52962
0.01614	1.49231
0.01615	1.45602
0.01616	1.42072
0.01617	1.38639
0.01618	1.353
0.01619	1.32054
0.0162	1.28898
0.01621	1.2583
0.01622	1.22847
0.01623	1.19948
0.01624	1.1713
0.01625	1.14391
0.01626	1.11728
0.01627	1.09141
0.01628	1.06626
0.01629	1.04182
0.0163	1.01806
0.01631	0.99497
0.01632	0.97253
0.01633	0.95072
0.01634	0.92951
0.01635	0.9089
0.01636	0.88887
0.01637	0.86939
0.01638	0.85046
0.01639	0.83205
0.0164	0.81415
0.01641	0.79674
0.01642	0.77982
0.01643	0.76336
0.01644	0.74735
0.01645	0.73178
0.01646	0.71664
0.01647	0.70191
0.01648	0.68758
0.01649	0.67363
0.0165	0.66006
0.01651	0.64686
0.01652	0.63401
0.01653	0.6215
0.01654	0.60932
0.01655	0.59747
0.01656	0.58593
0.01657	0.57469
0.01658	0.56375
0.01659	0.55309
0.0166	0.54272
0.01661	0.53261
0.01662	0.52276
0.01663	0.51316
0.01664	0.50381
0.01665	0.4947
0.01666	0.48582
0.01667	0.47716
0.01668	0.46872
0.01669	0.46049
0.0167	0.45247
0.01671	0.44465
0.01672	0.43702
0.01673	0.42958
0.01674	0.42233
0.01675	0.41525
0.01676	0.40834
0.01677	0.4016
0.01678	0.39502
0.01679	0.3886
0.0168	0.38233
0.01681	0.37622
0.01682	0.37025
0.01683	0.36442
0.01684	0.35872
0.01685	0.35316
0.01686	0.34773
0.01687	0.34243
0.01688	0.33724
0.01689	0.33218
0.0169	0.32723
0.01691	0.3224
0.01692	0.31768
0.01693	0.31306
0.01694	0.30855
0.01695	0.30413
0.01696	0.29982
0.01697	0.2956
0.01698	0.29148
0.01699	0.28744
0.017	0.2835
0.01701	0.27964
0.01702	0.27586
0.01703	0.27217
0.01704	0.26856
0.01705	0.26502
0.01706	0.26156
0.01707	0.25818
0.01708	0.25486
0.01709	0.25162
0.0171	0.24844
0.01711	0.24533
0.01712	0.24229
0.01713	0.23931
0.01714	0.23639
0.01715	0.23353
0.01716	0.23073
0.01717	0.22798
0.01718	0.2253
0.01719	0.22267
0.0172	0.22009
0.01721	0.21756
0.01722	0.21508
0.01723	0.21266
0.01724	0.21028
0.01725	0.20795
0.01726	0.20566
0.01727	0.20342
0.01728	0.20123
0.01729	0.19908
0.0173	0.19697
0.01731	0.1949
0.01732	0.19287
0.01733	0.19088
0.01734	0.18893
0.01735	0.18701
0.01736	0.18514
0.01737	0.1833
0.01738	0.18149
0.01739	0.17972
0.0174	0.17798
0.01741	0.17628
0.01742	0.1746
0.01743	0.17296
0.01744	0.17135
0.01745	0.16977
0.01746	0.16822
0.01747	0.1667
0.01748	0.1652
0.01749	0.16373
0.0175	0.1623
0.01751	0.16088
0.01752	0.1595
0.01753	0.15813
0.01754	0.1568
0.01755	0.15549
0.01756	0.1542
0.01757	0.15293
0.01758	0.15169
0.01759	0.15047
0.0176	0.14927
0.01761	0.1481
0.01762	0.14695
0.01763	0.14581
0.01764	0.1447
0.01765	0.14361
0.01766	0.14253
0.01767	0.14148
0.01768	0.14044
0.01769	0.13943
0.0177	0.13843
0.01771	0.13745
0.01772	0.13649
0.01773	0.13554
0.01774	0.13461
0.01775	0.1337
0.01776	0.1328
0.01777	0.13192
0.01778	0.13106
0.01779	0.13021
0.0178	0.12938
0.01781	0.12856
0.01782	0.12775
0.01783	0.12696
0.01784	0.12619
0.01785	0.12543
0.01786	0.12468
0.01787	0.12395
0.01788	0.12322
0.01789	0.12252
0.0179	0.12182
0.01791	0.12114
0.01792	0.12047
0.01793	0.11981
0.01794	0.11916
0.01795	0.11853
0.01796	0.11791
0.01797	0.1173
0.01798	0.1167
0.01799	0.11611
0.018	0.11553
0.01801	0.11496
0.01802	0.11441
0.01803	0.11386
0.01804	0.11333
0.01805	0.1128
0.01806	0.11228
0.01807	0.11178
0.01808	0.11128
0.01809	0.1108
0.0181	0.11032
0.01811	0.10985
0.01812	0.10939
0.01813	0.10894
0.01814	0.1085
0.01815	0.10807
0.01816	0.10765
0.01817	0.10723
0.01818	0.10683
0.01819	0.10643
0.0182	0.10604
0.01821	0.10566
0.01822	0.10529
0.01823	0.10492
0.01824	0.10457
0.01825	0.10422
0.01826	0.10388
0.01827	0.10354
0.01828	0.10322
0.01829	0.1029
0.0183	0.10259
0.01831	0.10228
0.01832	0.10199
0.01833	0.1017
0.01834	0.10141
0.01835	0.10114
0.01836	0.10087
0.01837	0.10061
0.01838	0.10035
0.01839	0.1001
0.0184	0.09986
0.01841	0.09963
0.01842	0.0994
0.01843	0.09918
0.01844	0.09896
0.01845	0.09875
0.01846	0.09855
0.01847	0.09835
0.01848	0.09816
0.01849	0.09798
0.0185	0.0978
0.01851	0.09763
0.01852	0.09746
0.01853	0.0973
0.01854	0.09715
0.01855	0.097
0.01856	0.09686
0.01857	0.09672
0.01858	0.09659
0.01859	0.09646
0.0186	0.09634
0.01861	0.09623
0.01862	0.09612
0.01863	0.09602
0.01864	0.09592
0.01865	0.09583
0.01866	0.09575
0.01867	0.09567
0.01868	0.09559
0.01869	0.09552
0.0187	0.09546
0.01871	0.0954
0.01872	0.09535
0.01873	0.0953
0.01874	0.09526
0.01875	0.09523
0.01876	0.07711
0.01877	0.07709
0.01878	0.07707
0.01879	0.07706
0.0188	0.07705
0.01881	0.07705
0.01882	0.07705
0.01883	0.07706
0.01884	0.07707
0.01885	0.07708
0.01886	0.0771
0.01887	0.07712
0.01888	0.07715
0.01889	0.07718
0.0189	0.07722
0.01891	0.07726
0.01892	0.07731
0.01893	0.07736
0.01894	0.07741
0.01895	0.07747
0.01896	0.07753
0.01897	0.0776
0.01898	0.07767
0.01899	0.07775
0.019	0.07783
0.01901	0.07791
0.01902	0.078
0.01903	0.0781
0.01904	0.0782
0.01905	0.0783
0.01906	0.07841
0.01907	0.07852
0.01908	0.07864
0.01909	0.07876
0.0191	0.07888
0.01911	0.07901
0.01912	0.07915
0.01913	0.07929
0.01914	0.07943
0.01915	0.07958
0.01916	0.07974
0.01917	0.07989
0.01918	0.08006
0.01919	0.08023
0.0192	0.0804
0.01921	0.08058
0.01922	0.08076
0.01923	0.08095
0.01924	0.08114
0.01925	0.08134
0.01926	0.08154
0.01927	0.08175
0.01928	0.08196
0.01929	0.08218
0.0193	0.0824
0.01931	0.08263
0.01932	0.08286
0.01933	0.0831
0.01934	0.08335
0.01935	0.0836
0.01936	0.08385
0.01937	0.08411
0.01938	0.08438
0.01939	0.08465
0.0194	0.08493
0.01941	0.08521
0.01942	0.0855
0.01943	0.08579
0.01944	0.08609
0.01945	0.0864
0.01946	0.08671
0.01947	0.08703
0.01948	0.08735
0.01949	0.08768
0.0195	0.08802
0.01951	0.08836
0.01952	0.08871
0.01953	0.08907
0.01954	0.08943
0.01955	0.0898
0.01956	0.09017
0.01957	0.09055
0.01958	0.09094
0.01959	0.09134
0.0196	0.09174
0.01961	0.09215
0.01962	0.09257
0.01963	0.09299
0.01964	0.09342
0.01965	0.09386
0.01966	0.0943
0.01967	0.09476
0.01968	0.09522
0.01969	0.09569
0.0197	0.09616
0.01971	0.09665
0.01972	0.09714
0.01973	0.09764
0.01974	0.09815
0.01975	0.09867
0.01976	0.09919
0.01977	0.09973
0.01978	0.10027
0.01979	0.10082
0.0198	0.10138
0.01981	0.10195
0.01982	0.10253
0.01983	0.10312
0.01984	0.10372
0.01985	0.10433
0.01986	0.10494
0.01987	0.10557
0.01988	0.10621
0.01989	0.10686
0.0199	0.10751
0.01991	0.10818
0.01992	0.10886
0.01993	0.10955
0.01994	0.11025
0.01995	0.11096
0.01996	0.11168
0.01997	0.11242
0.01998	0.11316
[truncated: 998,002+ more rows]

## Sheet: SIFigure7g
t_exp [ms]	zc_exp [mm]	t_sim [ms]	zc_sim [mm]
0	1.19203	0	0.94223
1	1.1626	0.01	0.94223
2	1.13231	0.02	0.94223
3	1.10684	0.03	0.94223
4	1.08055	0.04	0.94223
5	1.05337	0.05	0.94223
6	1.02169	0.06	0.94223
7	0.98754	0.07	0.94223
8	0.95426	0.08	0.94223
9	0.93249	0.09	0.94223
10	0.90055	0.1	0.94223
11	0.87098	0.11	0.94223
12	0.87244	0.12	0.94223
13	0.88117	0.13	0.94223
14	0.89803	0.14	0.94223
15	0.93023	0.15	0.94223
16	0.95968	0.16	0.94223
17	0.98746	0.17	0.94223
18	1.01462	0.18	0.94223
19	1.05172	0.19	0.94223
20	1.08634	0.2	0.94223
21	1.11229	0.21	0.94223
22	1.13325	0.22	0.94223
23	1.13872	0.23	0.94223
24	1.14278	0.24	0.94223
25	1.13719	0.25	0.94223
26	1.1223	0.26	0.94223
27	1.10435	0.27	0.94223
28	1.0748	0.28	0.94223
29	1.05098	0.29	0.94223
30	1.02541	0.3	0.94223
31	0.99066	0.31	0.94223
32	0.9516	0.32	0.94223
33	0.91719	0.33	0.94223
34	0.8875	0.34	0.94223
35	0.87685	0.35	0.94223
36	0.87263	0.36	0.94223
37	0.88609	0.37	0.94222
38	0.90531	0.38	0.94222
39	0.92123	0.39	0.94222
40	0.94696	0.4	0.94222
41	0.98109	0.41	0.94222
42	1.01737	0.42	0.94222
43	1.05189	0.43	0.94222
44	1.08143	0.44	0.94222
45	1.10314	0.45	0.94222
46	1.11836	0.46	0.94222
47	1.1228	0.47	0.94222
48	1.12015	0.48	0.94222
49	1.1152	0.49	0.94221
50	1.10499	0.5	0.94221
51	1.08708	0.51	0.94221
52	1.06338	0.52	0.94221
53	1.03623	0.53	0.94221
54	1.00242	0.54	0.94221
55	0.96425	0.55	0.9422
56	0.9279	0.56	0.9422
57	0.89868	0.57	0.9422
58	0.8803	0.58	0.9422
59	0.87246	0.59	0.9422
60	0.87683	0.6	0.94219
61	0.89068	0.61	0.94219
62	0.9038	0.62	0.94219
63	0.9282	0.63	0.94219
64	0.96605	0.64	0.94218
65	1.00163	0.65	0.94218
66	1.03305	0.66	0.94218
67	1.06515	0.67	0.94218
68	1.08839	0.68	0.94217
69	1.10395	0.69	0.94217
70	1.11128	0.7	0.94217
71	1.11502	0.71	0.94216
72	1.11464	0.72	0.94216
73	1.10915	0.73	0.94215
74	1.09068	0.74	0.94215
75	1.06756	0.75	0.94215
76	1.03991	0.76	0.94214
77	1.00419	0.77	0.94214
78	0.96758	0.78	0.94213
79	0.93452	0.79	0.94213
80	0.91138	0.8	0.94212
81	0.89572	0.81	0.94212
82	0.88541	0.82	0.94211
83	0.88227	0.83	0.94211
84	0.88848	0.84	0.9421
85	0.90587	0.85	0.94209
86	0.93562	0.86	0.94209
87	0.97054	0.87	0.94208
88	1.00316	0.88	0.94207
89	1.0341	0.89	0.94207
90	1.06129	0.9	0.94206
91	1.08176	0.91	0.94205
92	1.09599	0.92	0.94205
93	1.11122	0.93	0.94204
94	1.1179	0.94	0.94203
95	1.11752	0.95	0.94202
96	1.10879	0.96	0.94201
97	1.09239	0.97	0.94201
98	1.0707	0.98	0.942
99	1.03926	0.99	0.94199
100	1.00596	1	0.94198
101	0.97538	1.01	0.94197
102	0.94806	1.02	0.94196
103	0.92252	1.03	0.94195
104	0.90266	1.04	0.94194
105	0.89054	1.05	0.94193
106	0.88802	1.06	0.94192
107	0.89236	1.07	0.94191
108	0.91154	1.08	0.94189
109	0.93793	1.09	0.94188
110	0.96551	1.1	0.94187
111	0.9952	1.11	0.94186
112	1.02188	1.12	0.94185
113	1.04692	1.13	0.94183
114	1.06994	1.14	0.94182
115	1.08835	1.15	0.94181
116	1.1028	1.16	0.94179
117	1.11082	1.17	0.94178
118	1.10948	1.18	0.94176
119	1.1031	1.19	0.94175
120	1.08604	1.2	0.94173
121	1.06105	1.21	0.94172
122	1.02833	1.22	0.9417
123	1.00047	1.23	0.94169
124	0.97697	1.24	0.94167
125	0.95066	1.25	0.94165
126	0.9234	1.26	0.94164
127	0.90302	1.27	0.94162
128	0.89184	1.28	0.9416
129	0.89017	1.29	0.94158
130	0.9004	1.3	0.94157
131	0.92071	1.31	0.94155
132	0.94668	1.32	0.94153
133	0.96963	1.33	0.94151
134	0.99745	1.34	0.94149
135	1.02664	1.35	0.94147
136	1.05291	1.36	0.94145
137	1.07556	1.37	0.94143
138	1.09548	1.38	0.94141
139	1.10974	1.39	0.94139
140	1.11452	1.4	0.94136
141	1.11122	1.41	0.94134
142	1.10137	1.42	0.94132
143	1.08443	1.43	0.94129
144	1.06182	1.44	0.94127
145	1.0358	1.45	0.94125
146	1.01034	1.46	0.94122
147	0.98376	1.47	0.9412
148	0.95379	1.48	0.94117
149	0.92826	1.49	0.94115
150	0.90656	1.5	0.94112
151	0.89427	1.51	0.94109
152	0.89634	1.52	0.94107
153	0.90589	1.53	0.94104
154	0.9202	1.54	0.94101
155	0.94332	1.55	0.94098
156	0.96965	1.56	0.94096
157	1.00085	1.57	0.94093
158	1.03132	1.58	0.9409
159	1.05979	1.59	0.94087
160	1.08455	1.6	0.94084
161	1.10266	1.61	0.94081
162	1.11524	1.62	0.94078
163	1.12152	1.63	0.94074
164	1.11916	1.64	0.94071
165	1.11062	1.65	0.94068
166	1.09265	1.66	0.94065
167	1.0705	1.67	0.94061
168	1.04626	1.68	0.94058
169	1.01876	1.69	0.94054
170	0.9903	1.7	0.94051
171	0.95693	1.71	0.94047
172	0.9266	1.72	0.94044
173	0.90541	1.73	0.9404
174	0.89212	1.74	0.94036
175	0.89074	1.75	0.94033
176	0.89916	1.76	0.94029
177	0.91369	1.77	0.94025
178	0.9345	1.78	0.94021
179	0.96035	1.79	0.94017
180	0.99305	1.8	0.94013
181	1.02919	1.81	0.94009
182	1.06192	1.82	0.94005
183	1.08907	1.83	0.94001
184	1.11217	1.84	0.93997
185	1.12849	1.85	0.93993
186	1.1387	1.86	0.93988
187	1.13856	1.87	0.93984
188	1.13207	1.88	0.9398
189	1.11874	1.89	0.93975
190	1.098	1.9	0.93971
191	1.07343	1.91	0.93966
192	1.04559	1.92	0.93962
193	1.01532	1.93	0.93957
194	0.98029	1.94	0.93952
195	0.94477	1.95	0.93948
196	0.91446	1.96	0.93943
197	0.89862	1.97	0.93938
198	0.89391	1.98	0.93933
199	0.89638	1.99	0.93928
200	0.90676	2	0.93923
201	0.92412	2.01	0.93918
202	0.9514	2.02	0.93913
203	0.98406	2.03	0.93908
204	1.01999	2.04	0.93903
205	1.05392	2.05	0.93897
206	1.08356	2.06	0.93892
207	1.10624	2.07	0.93887
208	1.1233	2.08	0.93881
209	1.13504	2.09	0.93876
210	1.14071	2.1	0.9387
211	1.14023	2.11	0.93865
212	1.1306	2.12	0.93859
213	1.11142	2.13	0.93853
214	1.08917	2.14	0.93848
215	1.06316	2.15	0.93842
216	1.03315	2.16	0.93836
217	0.99596	2.17	0.9383
218	0.95834	2.18	0.93824
219	0.92726	2.19	0.93818
220	0.90752	2.2	0.93812
221	0.89743	2.21	0.93806
222	0.89423	2.22	0.93799
223	0.90139	2.23	0.93793
224	0.91325	2.24	0.93787
225	0.93596	2.25	0.9378
226	0.97068	2.26	0.93774
227	1.00901	2.27	0.93767
228	1.04399	2.28	0.93761
229	1.07299	2.29	0.93754
230	1.09693	2.3	0.93748
231	1.11705	2.31	0.93741
232	1.13398	2.32	0.93734
233	1.1423	2.33	0.93727
234	1.14349	2.34	0.9372
235	1.1349	2.35	0.93713
236	1.11906	2.36	0.93706
237	1.10079	2.37	0.93699
238	1.07695	2.38	0.93692
239	1.04694	2.39	0.93685
240	1.0114	2.4	0.93677
241	0.97257	2.41	0.9367
242	0.93872	2.42	0.93663
243	0.9156	2.43	0.93655
244	0.90006	2.44	0.93648
245	0.89265	2.45	0.9364
246	0.8923	2.46	0.93633
247	0.90177	2.47	0.93625
248	0.92362	2.48	0.93617
249	0.95663	2.49	0.93609
250	0.99333	2.5	0.93601
251	1.02953	2.51	0.93594
252	1.06208	2.52	0.93586
253	1.0909	2.53	0.93577
254	1.11541	2.54	0.93569
255	1.13372	2.55	0.93561
256	1.1472	2.56	0.93553
257	1.15072	2.57	0.93545
258	1.14487	2.58	0.93536
259	1.13555	2.59	0.93528
260	1.12156	2.6	0.93519
261	1.09673	2.61	0.93511
262	1.06489	2.62	0.93502
263	1.02787	2.63	0.93494
264	0.99058	2.64	0.93485
265	0.95488	2.65	0.93476
266	0.92525	2.66	0.93467
267	0.90159	2.67	0.93458
268	0.88694	2.68	0.93449
269	0.88225	2.69	0.9344
270	0.88995	2.7	0.93431
271	0.90949	2.71	0.93422
272	0.93805	2.72	0.93413
273	0.97397	2.73	0.93403
274	1.01142	2.74	0.93394
275	1.04672	2.75	0.93385
276	1.08131	2.76	0.93375
277	1.11016	2.77	0.93366
278	1.13189	2.78	0.93356
279	1.14706	2.79	0.93346
280	1.15758	2.8	0.93337
281	1.15985	2.81	0.93327
282	1.1541	2.82	0.93317
283	1.14111	2.83	0.93307
284	1.1181	2.84	0.93297
285	1.08883	2.85	0.93287
286	1.05496	2.86	0.93277
287	1.01721	2.87	0.93267
288	0.98051	2.88	0.93257
289	0.94501	2.89	0.93246
290	0.91401	2.9	0.93236
291	0.89114	2.91	0.93225
292	0.87837	2.92	0.93215
293	0.87996	2.93	0.93204
294	0.89305	2.94	0.93194
295	0.91813	2.95	0.93183
296	0.95243	2.96	0.93172
297	0.99128	2.97	0.93162
298	1.03028	2.98	0.93151
299	1.06857	2.99	0.9314
300	1.10196	3	0.93129
301	1.1297	3.01	0.93118
302	1.15048	3.02	0.93107
303	1.16706	3.03	0.93095
304	1.17587	3.04	0.93084
305	1.17687	3.05	0.93073
306	1.16839	3.06	0.93061
307	1.14881	3.07	0.9305
308	1.12304	3.08	0.93038
309	1.09223	3.09	0.93027
310	1.05564	3.1	0.93015
311	1.01615	3.11	0.93004
312	0.97409	3.12	0.92992
313	0.93436	3.13	0.9298
314	0.90187	3.14	0.92968
315	0.87992	3.15	0.92956
316	0.87003	3.16	0.92944
317	0.872	3.17	0.92932
318	0.88692	3.18	0.9292
319	0.91472	3.19	0.92908
320	0.95142	3.2	0.92895
321	0.99406	3.21	0.92883
322	1.03538	3.22	0.92871
323	1.0741	3.23	0.92858
324	1.10809	3.24	0.92846
325	1.14077	3.25	0.92833
326	1.1671	3.26	0.9282
327	1.18686	3.27	0.92808
328	1.19657	3.28	0.92795
329	1.19388	3.29	0.92782
330	1.1813	3.3	0.92769
331	1.16268	3.31	0.92756
332	1.13627	3.32	0.92743
333	1.1034	3.33	0.9273
334	1.0633	3.34	0.92716
335	1.01924	3.35	0.92703
336	0.97488	3.36	0.9269
337	0.93307	3.37	0.92676
338	0.89916	3.38	0.92663
339	0.8751	3.39	0.92649
340	0.86316	3.4	0.92636
341	0.86627	3.41	0.92622
342	0.8845	3.42	0.92608
343	0.91532	3.43	0.92594
344	0.95367	3.44	0.9258
345	0.99637	3.45	0.92566
346	1.03872	3.46	0.92552
347	1.07922	3.47	0.92538
348	1.11748	3.48	0.92524
349	1.15022	3.49	0.9251
350	1.17605	3.5	0.92495
351	1.19277	3.51	0.92481
352	1.20073	3.52	0.92466
353	1.20075	3.53	0.92452
354	1.1908	3.54	0.92437
355	1.17191	3.55	0.92422
356	1.14367	3.56	0.92408
357	1.10944	3.57	0.92393
358	1.06933	3.58	0.92378
359	1.02764	3.59	0.92363
360	0.98435	3.6	0.92348
361	0.94071	3.61	0.92333
362	0.90139	3.62	0.92317
363	0.87522	3.63	0.92302
364	0.86213	3.64	0.92287
365	0.86629	3.65	0.92272
366	0.88438	3.66	0.92256
367	0.91236	3.67	0.92241
368	0.94895	3.68	0.92225
369	0.99162	3.69	0.92209
370	1.04051	3.7	0.92193
371	1.08728	3.71	0.92178
372	1.12927	3.72	0.92162
373	1.16312	3.73	0.92146
374	1.18837	3.74	0.9213
375	1.20755	3.75	0.92114
376	1.2289	3.76	0.92098
377	1.23026	3.77	0.92081
378	1.22475	3.78	0.92065
379	1.20849	3.79	0.92049
380	1.18212	3.8	0.92032
381	1.14176	3.81	0.92016
382	1.10393	3.82	0.91999
383	1.06563	3.83	0.91983
384	1.02322	3.84	0.91966
385	0.97552	3.85	0.91949
386	0.92177	3.86	0.91932
387	0.88075	3.87	0.91916
388	0.8601	3.88	0.91899
389	0.85371	3.89	0.91882
390	0.85827	3.9	0.91864
391	0.87839	3.91	0.91847
392	0.91046	3.92	0.9183
393	0.94983	3.93	0.91813
394	1.00089	3.94	0.91795
395	1.05474	3.95	0.91778
396	1.10284	3.96	0.9176
397	1.14278	3.97	0.91743
398	1.17448	3.98	0.91725
399	1.20108	3.99	0.91708
400	1.22228	4	0.9169
401	1.23675	4.01	0.91672
402	1.23639	4.02	0.91654
403	1.22721	4.03	0.91636
404	1.2108	4.04	0.91618
405	1.1812	4.05	0.916
406	1.14339	4.06	0.91582
407	1.10377	4.07	0.91564
408	1.06308	4.08	0.91545
409	1.02173	4.09	0.91527
410	0.97462	4.1	0.91509
411	0.91769	4.11	0.9149
412	0.87725	4.12	0.91472
413	0.85502	4.13	0.91453
414	0.84917	4.14	0.91435
415	0.8562	4.15	0.91416
416	0.87767	4.16	0.91397
417	0.90652	4.17	0.91378
418	0.94398	4.18	0.91359
419	1.00312	4.19	0.9134
420	1.0594	4.2	0.91321
421	1.11155	4.21	0.91302
422	1.15189	4.22	0.91283
423	1.18077	4.23	0.91264
424	1.20684	4.24	0.91245
425	1.23621	4.25	0.91225
426	1.24809	4.26	0.91206
427	1.25115	4.27	0.91186
428	1.24668	4.28	0.91167
429	1.2305	4.29	0.91147
430	1.20244	4.3	0.91128
431	1.16885	4.31	0.91108
432	1.13229	4.32	0.91088
433	1.09703	4.33	0.91068
434	1.05317	4.34	0.91049
435	1.00286	4.35	0.91029
436	0.93819	4.36	0.91009
437	0.89285	4.37	0.90989
438	0.86778	4.38	0.90968
439	0.8548	4.39	0.90948
440	0.85063	4.4	0.90928
441	0.86145	4.41	0.90908
442	0.88806	4.42	0.90887
443	0.9266	4.43	0.90867
444	0.98636	4.44	0.90847
445	1.04491	4.45	0.90826
446	1.09597	4.46	0.90806
447	1.13691	4.47	0.90785
448	1.1741	4.48	0.90764
449	1.20857	4.49	0.90743
450	1.23961	4.5	0.90723
451	1.26321	4.51	0.90702
452	1.26604	4.52	0.90681
453	1.2702	4.53	0.9066
454	1.26791	4.54	0.90639
455	1.24871	4.55	0.90618
456	1.22319	4.56	0.90597
457	1.18268	4.57	0.90576
458	1.14517	4.58	0.90555
459	1.10499	4.59	0.90533
460	1.05376	4.6	0.90512
461	0.9985	4.61	0.90491
462	0.93488	4.62	0.90469
463	0.88855	4.63	0.90448
464	0.85847	4.64	0.90426
465	0.84394	4.65	0.90405
466	0.84201	4.66	0.90383
467	0.85182	4.67	0.90361
468	0.87851	4.68	0.9034
469	0.92515	4.69	0.90318
470	0.98835	4.7	0.90296
471	1.04815	4.71	0.90274
472	1.10395	4.72	0.90252
473	1.14632	4.73	0.90231
474	1.18574	4.74	0.90209
475	1.21651	4.75	0.90187
476	1.2614	4.76	0.90164
477	1.28232	4.77	0.90142
478	1.29995	4.78	0.9012
479	1.30771	4.79	0.90098
480	1.29708	4.8	0.90076
481	1.27728	4.81	0.90054
482	1.25758	4.82	0.90031
483	1.22494	4.83	0.90009
484	1.18401	4.84	0.89986
485	1.13456	4.85	0.89964
486	1.07699	4.86	0.89942
487	1.02177	4.87	0.89919
488	0.96193	4.88	0.89896
489	0.9032	4.89	0.89874
490	0.85831	4.9	0.89851
491	0.83035	4.91	0.89829
492	0.81676	4.92	0.89806
493	0.82022	4.93	0.89783
494	0.85019	4.94	0.8976
495	0.89713	4.95	0.89738
496	0.95249	4.96	0.89715
497	1.01412	4.97	0.89692
498	1.07538	4.98	0.89669
499	1.1302	4.99	0.89646
500	1.17848	5	0.89623
501	1.21692	5.01	0.896
502	1.25772	5.02	0.89577
503	1.29038	5.03	0.89554
504	1.31344	5.04	0.89531
505	1.32616	5.05	0.89508
506	1.32313	5.06	0.89485
507	1.30554	5.07	0.89461
508	1.28908	5.08	0.89438
509	1.26683	5.09	0.89415
510	1.23304	5.1	0.89392
511	1.18809	5.11	0.89369
512	1.12594	5.12	0.89345
513	1.06807	5.13	0.89322
514	1.01154	5.14	0.89299
515	0.95337	5.15	0.89275
516	0.88264	5.16	0.89252
517	0.83387	5.17	0.89229
518	0.80802	5.18	0.89205
519	0.79552	5.19	0.89182
520	0.79839	5.2	0.89158
521	0.83482	5.21	0.89135
522	0.88525	5.22	0.89112
523	0.93964	5.23	0.89088
524	1.00792	5.24	0.89065
525	1.07193	5.25	0.89041
526	1.13177	5.26	0.89018
527	1.18309	5.27	0.88994
528	1.2225	5.28	0.88971
529	1.26325	5.29	0.88947
530	1.29857	5.3	0.88924
531	1.32635	5.31	0.889
532	1.34192	5.32	0.88877
533	1.33191	5.33	0.88853
534	1.31199	5.34	0.8883
535	1.29752	5.35	0.88806
536	1.27495	5.36	0.88783
537	1.24622	5.37	0.88759
538	1.20236	5.38	0.88736
539	1.13683	5.39	0.88712
540	1.07858	5.4	0.88689
541	1.01999	5.41	0.88665
542	0.96634	5.42	0.88642
543	0.8964	5.43	0.88618
544	0.83536	5.44	0.88595
545	0.80734	5.45	0.88572
546	0.78905	5.46	0.88548
547	0.7877	5.47	0.88525
548	0.81972	5.48	0.88501
549	0.87319	5.49	0.88478
550	0.92069	5.5	0.88455
551	0.98849	5.51	0.88431
552	1.05319	5.52	0.88408
553	1.11549	5.53	0.88385
554	1.17432	5.54	0.88361
555	1.21782	5.55	0.88338
556	1.2583	5.56	0.88315
557	1.29633	5.57	0.88292
558	1.32914	5.58	0.88269
559	1.34697	5.59	0.88246
560	1.33873	5.6	0.88223
561	1.32186	5.61	0.882
562	1.30922	5.62	0.88177
563	1.2888	5.63	0.88154
564	1.26658	5.64	0.88131
565	1.22775	5.65	0.88108
566	1.16284	5.66	0.88085
567	1.10216	5.67	0.88062
568	1.04726	5.68	0.88039
569	0.99462	5.69	0.88017
570	0.92816	5.7	0.87994
571	0.85391	5.71	0.87972
572	0.81415	5.72	0.87949
573	0.78838	5.73	0.87927
574	0.78062	5.74	0.87904
575	0.80189	5.75	0.87882
576	0.84957	5.76	0.87859
577	0.89349	5.77	0.87837
578	0.95432	5.78	0.87815
579	1.02575	5.79	0.87793
580	1.08799	5.8	0.87771
581	1.15151	5.81	0.87749
582	1.19846	5.82	0.87727
583	1.24019	5.83	0.87705
584	1.282	5.84	0.87683
585	1.31879	5.85	0.87662
586	1.34021	5.86	0.8764
587	1.333	5.87	0.87619
588	1.32862	5.88	0.87597
589	1.31682	5.89	0.87576
590	1.30745	5.9	0.87554
591	1.28526	5.91	0.87533
592	1.253	5.92	0.87512
593	1.19679	5.93	0.87491
594	1.13504	5.94	0.8747
595	1.07824	5.95	0.87449
596	1.02473	5.96	0.87428
597	0.96449	5.97	0.87408
598	0.8881	5.98	0.87387
599	0.83055	5.99	0.87367
600	0.79863	6	0.87346
601	0.78044	6.01	0.87326
602	0.78062	6.02	0.87306
603	0.81636	6.03	0.87286
604	0.86213	6.04	0.87266
605	0.91594	6.05	0.87246
606	0.98845	6.06	0.87226
607	1.05124	6.07	0.87206
608	1.1189	6.08	0.87187
609	1.16658	6.09	0.87167
610	1.21171	6.1	0.87148
611	1.25678	6.11	0.87129
612	1.29782	6.12	0.8711
613	1.33517	6.13	0.87091
614	1.34192	6.14	0.87072
615	1.33551	6.15	0.87053
616	1.32474	6.16	0.87034
617	1.31754	6.17	0.87016
618	1.30206	6.18	0.86997
619	1.27806	6.19	0.86979
620	1.22827	6.2	0.86961
621	1.16787	6.21	0.86943
622	1.11018	6.22	0.86925
623	1.05932	6.23	0.86907
624	1.00234	6.24	0.86889
625	0.92951	6.25	0.86872
626	0.85341	6.26	0.86854
627	0.81282	6.27	0.86837
628	0.78318	6.28	0.8682
629	0.7681	6.29	0.86803
630	0.78679	6.3	0.86786
631	0.83051	6.31	0.86769
632	0.87309	6.32	0.86753
633	0.94449	6.33	0.86736
634	1.01311	6.34	0.8672
635	1.08184	6.35	0.86703
636	1.14166	6.36	0.86687
637	1.19111	6.37	0.86671
638	1.23969	6.38	0.86656
639	1.28576	6.39	0.8664
640	1.3288	6.4	0.86625
641	1.34759	6.41	0.8661
642	1.35029	6.42	0.86595
643	1.34554	6.43	0.8658
644	1.3422	6.44	0.86565
645	1.33499	6.45	0.86551
646	1.31913	6.46	0.86537
647	1.28504	6.47	0.86523
648	1.23261	6.48	0.86509
649	1.17135	6.49	0.86495
650	1.11573	6.5	0.86481
651	1.06373	6.51	0.86468
652	0.99399	6.52	0.86455
653	0.92302	6.53	0.86442
654	0.85033	6.54	0.86429
655	0.80627	6.55	0.86416
656	0.77578	6.56	0.86403
657	0.76253	6.57	0.86391
658	0.78279	6.58	0.86379
659	0.82326	6.59	0.86367
660	0.87088	6.6	0.86355
661	0.9465	6.61	0.86343
662	1.01331	6.62	0.86331
663	1.08334	6.63	0.8632
664	1.14536	6.64	0.86308
665	1.19639	6.65	0.86297
666	1.24837	6.66	0.86286
667	1.2984	6.67	0.86275
668	1.34019	6.68	0.86264
669	1.35581	6.69	0.86254
670	1.36365	6.7	0.86243
671	1.3617	6.71	0.86233
672	1.36267	6.72	0.86223
673	1.35282	6.73	0.86212
674	1.33678	6.74	0.86202
675	1.3013	6.75	0.86193
676	1.25456	6.76	0.86183
677	1.1908	6.77	0.86173
678	1.13874	6.78	0.86164
679	1.08003	6.79	0.86154
680	1.00712	6.8	0.86145
681	0.93269	6.81	0.86136
682	0.86036	6.82	0.86127
683	0.80963	6.83	0.86118
684	0.76659	6.84	0.86109
685	0.74697	6.85	0.861
686	0.76297	6.86	0.86091
687	0.80086	6.87	0.86083
688	0.85518	6.88	0.86074
689	0.93033	6.89	0.86066
690	1.00063	6.9	0.86058
691	1.06953	6.91	0.8605
692	1.1348	6.92	0.86041
693	1.19476	6.93	0.86033
694	1.25354	6.94	0.86025
695	1.30775	6.95	0.86018
696	1.34898	6.96	0.8601
697	1.37236	6.97	0.86002
698	1.38482	6.98	0.85994
699	1.39035	6.99	0.85987
700	1.39817	7	0.85979
701	1.38956	7.01	0.85972
702	1.37903	7.02	0.85964
703	1.35119	7.03	0.85957
704	1.31135	7.04	0.8595
705	1.25989	7.05	0.85942
706	1.20471	7.06	0.85935
707	1.14212	7.07	0.85928
708	1.06795	7.08	0.85921
709	0.992	7.09	0.85914
710	0.91765	7.1	0.85907
711	0.859	7.11	0.859
712	0.80074	7.12	0.85893
713	0.74931	7.13	0.85886
714	0.73536	7.14	0.8588
715	0.75817	7.15	0.85873
716	0.80179	7.16	0.85866
717	0.86856	7.17	0.85859
718	0.93982	7.18	0.85853
719	1.00284	7.19	0.85846
720	1.0697	7.2	0.85839
721	1.14166	7.21	0.85833
722	1.20389	7.22	0.85826
723	1.27796	7.23	0.8582
724	1.33185	7.24	0.85813
725	1.36606	7.25	0.85807
726	1.39955	7.26	0.858
727	1.41224	7.27	0.85794
728	1.43073	7.28	0.85787
729	1.43839	7.29	0.85781
730	1.42434	7.3	0.85775
731	1.41366	7.31	0.85768
732	1.38727	7.32	0.85762
733	1.35201	7.33	0.85756
734	1.31043	7.34	0.85749
735	1.25764	7.35	0.85743
736	1.19376	7.36	0.85736
737	1.11484	7.37	0.8573
738	1.03566	7.38	0.85724
739	0.96899	7.39	0.85717
740	0.90573	7.4	0.85711
741	0.84038	7.41	0.85705
742	0.772	7.42	0.85698
743	0.73067	7.43	0.85692
744	0.73089	7.44	0.85686
745	0.76551	7.45	0.85679
746	0.82191	7.46	0.85673
747	0.88332	7.47	0.85667
748	0.94802	7.48	0.8566
749	1.01174	7.49	0.85654
750	1.08905	7.5	0.85648
751	1.15908	7.51	0.85641
752	1.23665	7.52	0.85635
753	1.30644	7.53	0.85628
754	1.3532	7.54	0.85622
755	1.39507	7.55	0.85616
756	1.41839	7.56	0.85609
757	1.44185	7.57	0.85603
758	1.46207	7.58	0.85596
759	1.45881	7.59	0.8559
760	1.45708	7.6	0.85583
761	1.4407	7.61	0.85577
762	1.41322	7.62	0.8557
763	1.37796	7.63	0.85564
764	1.34407	7.64	0.85557
765	1.29006	7.65	0.8555
766	1.22652	7.66	0.85544
767	1.13953	7.67	0.85537
768	1.06771	7.68	0.8553
769	0.99866	7.69	0.85524
770	0.92611	7.7	0.85517
771	0.85433	7.71	0.8551
772	0.78619	7.72	0.85503
773	0.72995	7.73	0.85496
774	0.70814	7.74	0.8549
775	0.74229	7.75	0.85483
776	0.79401	7.76	0.85476
777	0.85007	7.77	0.85469
778	0.91693	7.78	0.85462
779	0.98266	7.79	0.85455
780	1.06499	7.8	0.85448
781	1.14326	7.81	0.85441
782	1.22303	7.82	0.85434
783	1.29559	7.83	0.85427
784	1.34836	7.84	0.85419
785	1.39129	7.85	0.85412
786	1.43067	7.86	0.85405
787	1.45901	7.87	0.85398
788	1.48279	7.88	0.8539
789	1.49264	7.89	0.85383
790	1.48737	7.9	0.85376
791	1.47923	7.91	0.85368
792	1.46542	7.92	0.85361
793	1.43624	7.93	0.85353
794	1.39839	7.94	0.85346
795	1.34635	7.95	0.85338
796	1.29052	7.96	0.85331
797	1.22371	7.97	0.85323
798	1.14618	7.98	0.85315
799	1.06726	7.99	0.85308
800	0.98519	8	0.853
801	0.90792	8.01	0.85292
802	0.84227	8.02	0.85284
803	0.78884	8.03	0.85276
804	0.72567	8.04	0.85268
805	0.69704	8.05	0.8526
806	0.72738	8.06	0.85252
807	0.77924	8.07	0.85244
808	0.84456	8.08	0.85236
809	0.91858	8.09	0.85228
810	0.98521	8.1	0.8522
811	1.04935	8.11	0.85212
812	1.1305	8.12	0.85203
813	1.21726	8.13	0.85195
814	1.29712	8.14	0.85187
815	1.36968	8.15	0.85178
816	1.40808	8.16	0.8517
817	1.43638	8.17	0.85161
818	1.45879	8.18	0.85153
819	1.49226	8.19	0.85144
820	1.51606	8.2	0.85136
821	1.51791	8.21	0.85127
822	1.49554	8.22	0.85118
823	1.47449	8.23	0.85109
824	1.45385	8.24	0.85101
825	1.42609	8.25	0.85092
826	1.39479	8.26	0.85083
827	1.33356	8.27	0.85074
828	1.25623	8.28	0.85065
829	1.16807	8.29	0.85056
830	1.10097	8.3	0.85047
831	1.05528	8.31	0.85037
832	0.97604	8.32	0.85028
833	0.89407	8.33	0.85019
834	0.82692	8.34	0.8501
835	0.77071	8.35	0.85
836	0.71698	8.36	0.84991
837	0.73162	8.37	0.84981
838	0.77154	8.38	0.84972
839	0.82446	8.39	0.84962
840	0.89303	8.4	0.84953
841	0.97223	8.41	0.84943
842	1.04606	8.42	0.84933
843	1.13132	8.43	0.84924
844	1.22508	8.44	0.84914
845	1.29927	8.45	0.84904
846	1.37523	8.46	0.84894
847	1.44317	8.47	0.84884
848	1.47264	8.48	0.84874
849	1.50352	8.49	0.84864
850	1.52933	8.5	0.84854
851	1.56205	8.51	0.84844
852	1.57226	8.52	0.84834
853	1.56792	8.53	0.84823
854	1.55347	8.54	0.84813
855	1.54014	8.55	0.84803
856	1.49873	8.56	0.84792
857	1.48064	8.57	0.84782
858	1.43274	8.58	0.84771
859	1.36904	8.59	0.84761
860	1.29199	8.6	0.8475
861	1.21038	8.61	0.8474
862	1.14079	8.62	0.84729
863	1.04385	8.63	0.84718
864	0.9627	8.64	0.84707
865	0.89176	8.65	0.84696
866	0.82804	8.66	0.84685
867	0.77546	8.67	0.84674
868	0.71047	8.68	0.84663
869	0.72136	8.69	0.84652
870	0.76579	8.7	0.84641
871	0.81938	8.71	0.8463
872	0.88708	8.72	0.84619
873	0.96754	8.73	0.84607
874	1.03633	8.74	0.84596
875	1.11472	8.75	0.84584
876	1.21004	8.76	0.84573
877	1.29422	8.77	0.84561
878	1.36675	8.78	0.8455
879	1.43192	8.79	0.84538
880	1.4615	8.8	0.84526
881	1.48848	8.81	0.84514
882	1.51767	8.82	0.84502
883	1.55113	8.83	0.8449
884	1.56766	8.84	0.84478
885	1.55829	8.85	0.84466
886	1.53481	8.86	0.84454
887	1.52309	8.87	0.84442
888	1.49322	8.88	0.8443
889	1.46922	8.89	0.84417
890	1.42779	8.9	0.84405
891	1.35626	8.91	0.84393
892	1.27674	8.92	0.8438
893	1.19643	8.93	0.84368
894	1.1271	8.94	0.84355
895	1.04413	8.95	0.84343
896	0.96692	8.96	0.8433
897	0.88955	8.97	0.84317
898	0.82874	8.98	0.84304
899	0.77612	8.99	0.84291
900	0.71483	9	0.84279
901	0.91661	9.01	0.84266
902	0.77363	9.02	0.84253
903	0.82551	9.03	0.84239
904	0.892	9.04	0.84226
905	0.96981	9.05	0.84213
906	1.04943	9.06	0.842
907	1.12409	9.07	0.84187
908	1.2182	9.08	0.84173
909	1.29957	9.09	0.8416
910	1.37384	9.1	0.84146
911	1.44054	9.11	0.84133
912	1.47105	9.12	0.84119
913	1.49654	9.13	0.84106
914	1.52522	9.14	0.84092
915	1.55544	9.15	0.84078
916	1.57202	9.16	0.84064
917	1.5646	9.17	0.84051
918	1.53923	9.18	0.84037
919	1.53013	9.19	0.84023
920	1.49765	9.2	0.84009
921	1.47441	9.21	0.83995
922	1.43278	9.22	0.83981
923	1.35877	9.23	0.83967
924	1.28646	9.24	0.83952
925	1.20389	9.25	0.83938
926	1.13374	9.26	0.83924
927	1.04455	9.27	0.8391
928	0.95631	9.28	0.83895
929	0.88087	9.29	0.83881
930	0.82177	9.3	0.83866
931	0.77003	9.31	0.83852
932	0.70834	9.32	0.83837
933	0.71942	9.33	0.83823
934	0.76862	9.34	0.83808
935	0.81745	9.35	0.83793
936	0.88511	9.36	0.83779
937	0.96674	9.37	0.83764
938	1.04841	9.38	0.83749
939	1.12347	9.39	0.83734
940	1.21366	9.4	0.83719
941	1.29656	9.41	0.83704
942	1.37209	9.42	0.83689
943	1.43407	9.43	0.83674
944	1.46657	9.44	0.83659
945	1.49214	9.45	0.83644
946	1.51994	9.46	0.83629
947	1.55061	9.47	0.83614
948	1.56064	9.48	0.83598
949	1.56127	9.49	0.83583
950	1.53658	9.5	0.83568
951	1.51917	9.51	0.83553
952	1.49228	9.52	0.83537
953	1.46532	9.53	0.83522
954	1.42203	9.54	0.83506
955	1.35427	9.55	0.83491
956	1.27467	9.56	0.83475
957	1.19269	9.57	0.8346
958	1.12011	9.58	0.83444
959	1.03176	9.59	0.83429
960	0.96278	9.6	0.83413
961	0.8868	9.61	0.83397
962	0.82822	9.62	0.83382
963	0.7727	9.63	0.83366
964	0.71716	9.64	0.8335
965	0.73359	9.65	0.83335
966	0.78426	9.66	0.83319
967	0.83612	9.67	0.83303
968	0.9039	9.68	0.83287
969	0.9875	9.69	0.83272
970	1.06917	9.7	0.83256
971	1.14103	9.71	0.8324
972	1.23499	9.72	0.83224
973	1.32178	9.73	0.83208
974	1.39837	9.74	0.83192
975	1.46072	9.75	0.83176
976	1.49499	9.76	0.8316
977	1.52215	9.77	0.83144
978	1.55083	9.78	0.83128
979	1.5797	9.79	0.83112
980	1.59855	9.8	0.83097
981	1.5965	9.81	0.83081
982	1.57031	9.82	0.83065
983	1.55584	9.83	0.83049
984	1.52894	9.84	0.83033
985	1.49461	9.85	0.83017
986	1.46366	9.86	0.83001
987	1.39867	9.87	0.82985
988	1.31865	9.88	0.82969
989	1.23694	9.89	0.82953
990	1.15987	9.9	0.82937
991	1.07796	9.91	0.82921
992	0.9864	9.92	0.82905
993	0.90549	9.93	0.82889
994	0.84012	9.94	0.82873
995	0.78424	9.95	0.82858
996	0.71813	9.96	0.82842
997	0.71833	9.97	0.82826
998	0.76328	9.98	0.8281
999	0.81365	9.99	0.82794
1000	0.87946	10	0.82779
1001	0.96049	10.01	0.82763
1002	1.04266	10.02	0.82747
1003	1.11432	10.03	0.82732
1004	1.2056	10.04	0.82716
1005	1.29436	10.05	0.82701
1006	1.37392	10.06	0.82685
1007	1.44386	10.07	0.8267
1008	1.48959	10.08	0.82654
1009	1.51069	10.09	0.82639
1010	1.54583	10.1	0.82624
1011	1.57453	10.11	0.82608
1012	1.5993	10.12	0.82593
1013	1.60344	10.13	0.82578
1014	1.58486	10.14	0.82563
1015	1.57037	10.15	0.82548
1016	1.54806	10.16	0.82533
1017	1.52134	10.17	0.82518
1018	1.49069	10.18	0.82503
1019	1.42518	10.19	0.82489
1020	1.3533	10.2	0.82474
1021	1.27217	10.21	0.8246
1022	1.19766	10.22	0.82445
1023	1.1214	10.23	0.82431
1024	1.04268	10.24	0.82417
1025	0.95289	10.25	0.82403
1026	0.88211	10.26	0.82389
1027	0.82406	10.27	0.82375
1028	0.7563	10.28	0.82361
1029	0.70844	10.29	0.82347
1030	0.73435	10.3	0.82334
1031	0.77725	10.31	0.8232
1032	0.83896	10.32	0.82307
1033	0.90499	10.33	0.82294
1034	0.99046	10.34	0.82281
1035	1.0629	10.35	0.82268
1036	1.15066	10.36	0.82255
1037	1.24152	10.37	0.82243
1038	1.32584	10.38	0.8223
1039	1.40174	10.39	0.82218
1040	1.45549	10.4	0.82206
1041	1.4799	10.41	0.82194
1042	1.51763	10.42	0.82182
1043	1.54645	10.43	0.82171
1044	1.58028	10.44	0.82159
1045	1.59087	10.45	0.82148
1046	1.57552	10.46	0.82137
1047	1.56342	10.47	0.82126
1048	1.54161	10.48	0.82116
1049	1.52024	10.49	0.82105
1050	1.49431	10.5	0.82095
1051	1.43477	10.51	0.82085
1052	1.36844	10.52	0.82075
1053	1.29282	10.53	0.82066
1054	1.21436	10.54	0.82056
1055	1.14773	10.55	0.82047
1056	1.05072	10.56	0.82039
1057	0.97814	10.57	0.8203
1058	0.90294	10.58	0.82022
1059	0.84386	10.59	0.82014
1060	0.78675	10.6	0.82006
1061	0.72683	10.61	0.81998
1062	0.73692	10.62	0.81991
1063	0.78018	10.63	0.81984
1064	0.8311	10.64	0.81977
1065	0.89361	10.65	0.81971
1066	0.9785	10.66	0.81964
1067	1.05526	10.67	0.81959
1068	1.13689	10.68	0.81953
1069	1.22658	10.69	0.81948
1070	1.31242	10.7	0.81943
1071	1.38675	10.71	0.81938
1072	1.45007	10.72	0.81933
1073	1.47401	10.73	0.81929
1074	1.50741	10.74	0.81925
1075	1.53427	10.75	0.81922
1076	1.56368	10.76	0.81918
1077	1.57248	10.77	0.81916
1078	1.57252	10.78	0.81913
1079	1.55254	10.79	0.81911
1080	1.53331	10.8	0.81909
1081	1.50617	10.81	0.81907
1082	1.48368	10.82	0.81906
1083	1.43137	10.83	0.81904
1084	1.36381	10.84	0.81904
1085	1.28954	10.85	0.81904
1086	1.20827	10.86	0.81904
1087	1.13315	10.87	0.81904
1088	1.04202	10.88	0.81905
1089	0.95711	10.89	0.81907
1090	0.88559	10.9	0.81909
1091	0.82734	10.91	0.81911
1092	0.76921	10.92	0.81913
1093	0.71851	10.93	0.81916
1094	0.74414	10.94	0.8192
1095	0.79648	10.95	0.81923
1096	0.85138	10.96	0.81928
1097	0.91518	10.97	0.81932
1098	0.99631	10.98	0.81937
1099	1.07655	10.99	0.81942
1100	1.15573	11	0.81948
1101	1.25137	11.01	0.81954
1102	1.338	11.02	0.8196
1103	1.40402	11.03	0.81967
1104	1.46627	11.04	0.81974
1105	1.49357	11.05	0.81981
1106	1.52277	11.06	0.81988
1107	1.55312	11.07	0.81996
1108	1.57934	11.08	0.82005
1109	1.5959	11.09	0.82013
1110	1.58907	11.1	0.82022
1111	1.565	11.11	0.82031
1112	1.55059	11.12	0.82041
1113	1.524	11.13	0.8205
1114	1.49515	11.14	0.8206
1115	1.44653	11.15	0.82071
1116	1.3776	11.16	0.82081
1117		11.17	0.82092
1118		11.18	0.82103
1119		11.19	0.82114
1120		11.2	0.82126
		11.21	0.82137
		11.22	0.82149
		11.23	0.82161
		11.24	0.82174
		11.25	0.82186
		11.26	0.82199
		11.27	0.82212
		11.28	0.82225
		11.29	0.82238
		11.3	0.82252
		11.31	0.82265
		11.32	0.82279
		11.33	0.82293
		11.34	0.82307
		11.35	0.82321
		11.36	0.82335
		11.37	0.8235
		11.38	0.82364
		11.39	0.82379
		11.4	0.82394
		11.41	0.82409
		11.42	0.82424
		11.43	0.82439
		11.44	0.82454
		11.45	0.8247
		11.46	0.82485
		11.47	0.825
		11.48	0.82516
		11.49	0.82532
		11.5	0.82547
		11.51	0.82563
		11.52	0.82579
		11.53	0.82595
		11.54	0.82611
		11.55	0.82627
		11.56	0.82643
		11.57	0.82659
		11.58	0.82675
		11.59	0.82692
		11.6	0.82708
		11.61	0.82724
		11.62	0.82741
		11.63	0.82757
		11.64	0.82773
		11.65	0.8279
		11.66	0.82806
		11.67	0.82823
		11.68	0.82839
		11.69	0.82856
		11.7	0.82872
		11.71	0.82889
		11.72	0.82905
		11.73	0.82922
		11.74	0.82939
		11.75	0.82955
		11.76	0.82972
		11.77	0.82988
		11.78	0.83005
		11.79	0.83022
		11.8	0.83038
		11.81	0.83055
		11.82	0.83071
		11.83	0.83088
		11.84	0.83104
		11.85	0.83121
		11.86	0.83137
		11.87	0.83154
		11.88	0.8317
		11.89	0.83187
		11.9	0.83203
		11.91	0.8322
		11.92	0.83236
		11.93	0.83253
		11.94	0.83269
		11.95	0.83285
		11.96	0.83302
		11.97	0.83318
		11.98	0.83334
		11.99	0.8335
		12	0.83367
		12.01	0.83383
		12.02	0.83399
		12.03	0.83415
		12.04	0.83431
		12.05	0.83447
		12.06	0.83463
		12.07	0.83479
		12.08	0.83495
		12.09	0.83511
		12.1	0.83527
		12.11	0.83543
		12.12	0.83558
		12.13	0.83574
		12.14	0.8359
		12.15	0.83606
		12.16	0.83621
		12.17	0.83637
		12.18	0.83652
		12.19	0.83668
		12.2	0.83683
		12.21	0.83699
		12.22	0.83714
		12.23	0.83729
		12.24	0.83744
		12.25	0.8376
		12.26	0.83775
		12.27	0.8379
		12.28	0.83805
		12.29	0.8382
		12.3	0.83835
		12.31	0.8385
		12.32	0.83865
		12.33	0.83879
		12.34	0.83894
		12.35	0.83909
		12.36	0.83923
		12.37	0.83938
		12.38	0.83952
		12.39	0.83967
		12.4	0.83981
		12.41	0.83996
		12.42	0.8401
		12.43	0.84024
		12.44	0.84038
		12.45	0.84052
		12.46	0.84066
		12.47	0.84081
		12.48	0.84094
		12.49	0.84108
		12.5	0.84122
		12.51	0.84136
		12.52	0.8415
		12.53	0.84163
		12.54	0.84177
		12.55	0.8419
		12.56	0.84204
		12.57	0.84217
		12.58	0.84231
		12.59	0.84244
		12.6	0.84257
		12.61	0.8427
		12.62	0.84283
		12.63	0.84296
		12.64	0.84309
		12.65	0.84322
		12.66	0.84335
		12.67	0.84348
		12.68	0.84361
		12.69	0.84373
		12.7	0.84386
		12.71	0.84399
		12.72	0.84411
		12.73	0.84423
		12.74	0.84436
		12.75	0.84448
		12.76	0.8446
		12.77	0.84472
		12.78	0.84485
		12.79	0.84497
		12.8	0.84508
		12.81	0.8452
		12.82	0.84532
		12.83	0.84544
		12.84	0.84556
		12.85	0.84567
		12.86	0.84579
		12.87	0.8459
		12.88	0.84602
		12.89	0.84613
		12.9	0.84624
		12.91	0.84636
		12.92	0.84647
		12.93	0.84658
		12.94	0.84669
		12.95	0.8468
		12.96	0.84691
		12.97	0.84702
		12.98	0.84713
		12.99	0.84723
		13	0.84734
		13.01	0.84744
		13.02	0.84755
		13.03	0.84765
		13.04	0.84776
		13.05	0.84786
		13.06	0.84796
		13.07	0.84806
		13.08	0.84817
		13.09	0.84827
		13.1	0.84837
		13.11	0.84846
		13.12	0.84856
		13.13	0.84866
		13.14	0.84876
		13.15	0.84885
		13.16	0.84895
		13.17	0.84904
		13.18	0.84914
		13.19	0.84923
		13.2	0.84932
		13.21	0.84941
		13.22	0.84951
		13.23	0.8496
		13.24	0.84968
		13.25	0.84977
		13.26	0.84986
		13.27	0.84995
		13.28	0.85004
		13.29	0.85012
		13.3	0.85021
		13.31	0.85029
		13.32	0.85037
		13.33	0.85046
		13.34	0.85054
		13.35	0.85062
		13.36	0.8507
		13.37	0.85078
		13.38	0.85086
		13.39	0.85094
		13.4	0.85102
		13.41	0.8511
		13.42	0.85117
		13.43	0.85125
		13.44	0.85132
		13.45	0.8514
		13.46	0.85147
		13.47	0.85154
		13.48	0.85162
		13.49	0.85169
		13.5	0.85176
		13.51	0.85183
		13.52	0.8519
		13.53	0.85197
		13.54	0.85204
		13.55	0.8521
		13.56	0.85217
		13.57	0.85224
		13.58	0.8523
		13.59	0.85237
		13.6	0.85243
		13.61	0.85249
		13.62	0.85256
		13.63	0.85262
		13.64	0.85268
		13.65	0.85274
		13.66	0.8528
		13.67	0.85286
		13.68	0.85292
		13.69	0.85297
		13.7	0.85303
		13.71	0.85309
		13.72	0.85314
		13.73	0.8532
		13.74	0.85325
		13.75	0.85331
		13.76	0.85336
		13.77	0.85341
		13.78	0.85346
		13.79	0.85352
		13.8	0.85357
		13.81	0.85362
		13.82	0.85367
		13.83	0.85371
		13.84	0.85376
		13.85	0.85381
		13.86	0.85386
		13.87	0.8539
		13.88	0.85395
		13.89	0.85399
		13.9	0.85404
		13.91	0.85408
		13.92	0.85412
		13.93	0.85417
		13.94	0.85421
		13.95	0.85425
		13.96	0.85429
		13.97	0.85433
		13.98	0.85437
		13.99	0.85441
		14	0.85445
		14.01	0.85448
		14.02	0.85452
		14.03	0.85456
		14.04	0.85459
		14.05	0.85463
		14.06	0.85466
		14.07	0.8547
		14.08	0.85473
		14.09	0.85477
		14.1	0.8548
		14.11	0.85483
		14.12	0.85486
		14.13	0.85489
		14.14	0.85493
		14.15	0.85496
		14.16	0.85499
		14.17	0.85501
		14.18	0.85504
		14.19	0.85507
		14.2	0.8551
		14.21	0.85513
		14.22	0.85515
		14.23	0.85518
		14.24	0.85521
		14.25	0.85523
		14.26	0.85526
		14.27	0.85528
		14.28	0.85531
		14.29	0.85533
		14.3	0.85535
		14.31	0.85538
		14.32	0.8554
		14.33	0.85542
		14.34	0.85545
		14.35	0.85547
		14.36	0.85549
		14.37	0.85551
		14.38	0.85553
		14.39	0.85555
		14.4	0.85557
		14.41	0.85559
		14.42	0.85561
		14.43	0.85563
		14.44	0.85565
		14.45	0.85567
		14.46	0.85569
		14.47	0.85571
		14.48	0.85573
		14.49	0.85575
		14.5	0.85576
		14.51	0.85578
		14.52	0.8558
		14.53	0.85582
		14.54	0.85584
		14.55	0.85585
		14.56	0.85587
		14.57	0.85589
		14.58	0.85591
		14.59	0.85592
		14.6	0.85594
		14.61	0.85596
		14.62	0.85598
		14.63	0.856
		14.64	0.85601
		14.65	0.85603
		14.66	0.85605
		14.67	0.85607
		14.68	0.85609
		14.69	0.8561
		14.7	0.85612
		14.71	0.85614
		14.72	0.85616
		14.73	0.85618
		14.74	0.8562
		14.75	0.85622
		14.76	0.85624
		14.77	0.85626
		14.78	0.85629
		14.79	0.85631
		14.8	0.85633
		14.81	0.85635
		14.82	0.85638
		14.83	0.8564
		14.84	0.85643
		14.85	0.85645
		14.86	0.85648
		14.87	0.8565
		14.88	0.85653
		14.89	0.85656
		14.9	0.85659
		14.91	0.85662
		14.92	0.85665
		14.93	0.85668
		14.94	0.85672
		14.95	0.85675
		14.96	0.85679
		14.97	0.85682
		14.98	0.85686
		14.99	0.8569
		15	0.85694
		15.01	0.85698
		15.02	0.85702
		15.03	0.85706
		15.04	0.85711
		15.05	0.85716
		15.06	0.85721
		15.07	0.85726
		15.08	0.85731
		15.09	0.85736
		15.1	0.85741
		15.11	0.85747
		15.12	0.85753
		15.13	0.85759
		15.14	0.85765
		15.15	0.85772
		15.16	0.85778
		15.17	0.85785
		15.18	0.85792
		15.19	0.858
		15.2	0.85807
		15.21	0.85815
		15.22	0.85823
		15.23	0.85831
		15.24	0.85839
		15.25	0.85848
		15.26	0.85857
		15.27	0.85866
		15.28	0.85876
		15.29	0.85885
		15.3	0.85895
		15.31	0.85905
		15.32	0.85916
		15.33	0.85927
		15.34	0.85938
		15.35	0.85949
		15.36	0.85961
		15.37	0.85973
		15.38	0.85985
		15.39	0.85998
		15.4	0.86011
		15.41	0.86024
		15.42	0.86037
		15.43	0.86051
		15.44	0.86065
		15.45	0.86079
		15.46	0.86094
		15.47	0.86109
		15.48	0.86124
		15.49	0.8614
		15.5	0.86156
		15.51	0.86173
		15.52	0.86189
		15.53	0.86207
		15.54	0.86224
		15.55	0.86242
		15.56	0.86261
		15.57	0.8628
		15.58	0.86299
		15.59	0.86319
		15.6	0.86339
		15.61	0.86359
		15.62	0.8638
		15.63	0.86401
		15.64	0.86422
		15.65	0.86444
		15.66	0.86466
		15.67	0.86488
		15.68	0.86511
		15.69	0.86534
		15.7	0.86558
		15.71	0.86581
		15.72	0.86606
		15.73	0.8663
		15.74	0.86654
		15.75	0.86679
		15.76	0.86704
		15.77	0.8673
		15.78	0.86756
		15.79	0.86781
		15.8	0.86808
		15.81	0.86834
		15.82	0.86861
		15.83	0.86888
		15.84	0.86915
		15.85	0.86942
		15.86	0.86969
		15.87	0.86997
		15.88	0.87025
		15.89	0.87053
		15.9	0.87081
		15.91	0.8711
		15.92	0.87138
		15.93	0.87167
		15.94	0.87196
		15.95	0.87225
		15.96	0.87254
		15.97	0.87283
		15.98	0.87312
		15.99	0.87342
		16	0.87372
		16.01	0.87401
		16.02	0.87431
		16.03	0.87461
		16.04	0.87491
		16.05	0.87521
		16.06	0.87551
		16.07	0.87582
		16.08	0.87612
		16.09	0.87642
		16.1	0.87673
		16.11	0.87704
		16.12	0.87734
		16.13	0.87765
		16.14	0.87796
		16.15	0.87826
		16.16	0.87857
		16.17	0.87888
		16.18	0.87919
		16.19	0.8795
		16.2	0.87981
		16.21	0.88012
		16.22	0.88043
		16.23	0.88074
		16.24	0.88105
		16.25	0.88136
		16.26	0.88167
		16.27	0.88198
		16.28	0.88229
		16.29	0.8826
		16.3	0.88292
		16.31	0.88323
		16.32	0.88354
		16.33	0.88385
		16.34	0.88416
		16.35	0.88447
		16.36	0.88478
		16.37	0.88509
		16.38	0.8854
		16.39	0.88572
		16.4	0.88603
		16.41	0.88634
		16.42	0.88665
		16.43	0.88696
		16.44	0.88727
		16.45	0.88758
		16.46	0.88788
		16.47	0.88819
		16.48	0.8885
		16.49	0.88881
		16.5	0.88912
		16.51	0.88943
		16.52	0.88973
		16.53	0.89004
		16.54	0.89035
		16.55	0.89065
		16.56	0.89096
		16.57	0.89126
		16.58	0.89157
		16.59	0.89187
		16.6	0.89218
		16.61	0.89248
		16.62	0.89278
		16.63	0.89309
		16.64	0.89339
		16.65	0.89369
		16.66	0.89399
		16.67	0.89429
		16.68	0.89459
		16.69	0.89489
		16.7	0.89519
		16.71	0.89549
		16.72	0.89579
		16.73	0.89609
		16.74	0.89638
		16.75	0.89668
		16.76	0.89697
		16.77	0.89727
		16.78	0.89756
		16.79	0.89786
		16.8	0.89815
		16.81	0.89845
		16.82	0.89874
		16.83	0.89903
		16.84	0.89932
		16.85	0.89961
		16.86	0.8999
		16.87	0.90019
		16.88	0.90048
		16.89	0.90077
		16.9	0.90105
		16.91	0.90134
		16.92	0.90163
		16.93	0.90191
		16.94	0.90219
		16.95	0.90248
		16.96	0.90276
		16.97	0.90304
		16.98	0.90333
		16.99	0.90361
		17	0.90389
		17.01	0.90417
		17.02	0.90445
		17.03	0.90472
		17.04	0.905
		17.05	0.90528
		17.06	0.90555
		17.07	0.90583
		17.08	0.9061
		17.09	0.90638
		17.1	0.90665
		17.11	0.90692
		17.12	0.9072
		17.13	0.90747
		17.14	0.90774
		17.15	0.90801
		17.16	0.90828
		17.17	0.90854
		17.18	0.90881
		17.19	0.90908
		17.2	0.90934
		17.21	0.90961
		17.22	0.90987
		17.23	0.91013
		17.24	0.9104
		17.25	0.91066
		17.26	0.91092
		17.27	0.91118
		17.28	0.91144
		17.29	0.9117
		17.3	0.91196
		17.31	0.91221
		17.32	0.91247
		17.33	0.91273
		17.34	0.91298
		17.35	0.91323
		17.36	0.91349
		17.37	0.91374
		17.38	0.91399
		17.39	0.91424
		17.4	0.91449
		17.41	0.91474
		17.42	0.91499
		17.43	0.91524
		17.44	0.91548
		17.45	0.91573
		17.46	0.91597
		17.47	0.91622
		17.48	0.91646
		17.49	0.91671
		17.5	0.91695
		17.51	0.91719
		17.52	0.91743
		17.53	0.91767
		17.54	0.91791
		17.55	0.91814
		17.56	0.91838
		17.57	0.91862
		17.58	0.91885
		17.59	0.91909
		17.6	0.91932
		17.61	0.91955
		17.62	0.91978
		17.63	0.92002
		17.64	0.92025
		17.65	0.92047
		17.66	0.9207
		17.67	0.92093
		17.68	0.92116
		17.69	0.92138
		17.7	0.92161
		17.71	0.92183
		17.72	0.92206
		17.73	0.92228
		17.74	0.9225
		17.75	0.92272
		17.76	0.92294
		17.77	0.92316
		17.78	0.92338
		17.79	0.9236
		17.8	0.92381
		17.81	0.92403
		17.82	0.92424
		17.83	0.92446
		17.84	0.92467
		17.85	0.92488
		17.86	0.9251
		17.87	0.92531
		17.88	0.92552
		17.89	0.92572
		17.9	0.92593
		17.91	0.92614
		17.92	0.92635
		17.93	0.92655
		17.94	0.92676
		17.95	0.92696
		17.96	0.92716
		17.97	0.92737
		17.98	0.92757
		17.99	0.92777
		18	0.92797
		18.01	0.92816
		18.02	0.92836
		18.03	0.92856
		18.04	0.92876
		18.05	0.92895
		18.06	0.92914
		18.07	0.92934
		18.08	0.92953
		18.09	0.92972
		18.1	0.92991
		18.11	0.9301
		18.12	0.93029
		18.13	0.93048
		18.14	0.93067
		18.15	0.93085
		18.16	0.93104
		18.17	0.93122
		18.18	0.93141
		18.19	0.93159
		18.2	0.93177
		18.21	0.93195
		18.22	0.93213
		18.23	0.93231
		18.24	0.93249
		18.25	0.93267
		18.26	0.93285
		18.27	0.93302
		18.28	0.9332
		18.29	0.93337
		18.3	0.93354
		18.31	0.93372
		18.32	0.93389
		18.33	0.93406
		18.34	0.93423
		18.35	0.9344
		18.36	0.93456
		18.37	0.93473
		18.38	0.9349
		18.39	0.93506
		18.4	0.93523
		18.41	0.93539
		18.42	0.93555
		18.43	0.93571
		18.44	0.93588
		18.45	0.93604
		18.46	0.93619
		18.47	0.93635
		18.48	0.93651
		18.49	0.93667
		18.5	0.93682
		18.51	0.93698
		18.52	0.93713
		18.53	0.93728
		18.54	0.93744
		18.55	0.93759
		18.56	0.93774
		18.57	0.93789
		18.58	0.93803
		18.59	0.93818
		18.6	0.93833
		18.61	0.93847
		18.62	0.93862
		18.63	0.93876
		18.64	0.93891
		18.65	0.93905
		18.66	0.93919
		18.67	0.93933
		18.68	0.93947
		18.69	0.93961
		18.7	0.93975
		18.71	0.93988
		18.72	0.94002
		18.73	0.94015
		18.74	0.94029
		18.75	0.94042
		18.76	0.94055
		18.77	0.94069
		18.78	0.94082
		18.79	0.94095
		18.8	0.94108
		18.81	0.9412
		18.82	0.94133
		18.83	0.94146
		18.84	0.94158
		18.85	0.94171
		18.86	0.94183
		18.87	0.94195
		18.88	0.94207
		18.89	0.94219
		18.9	0.94231
		18.91	0.94243
		18.92	0.94255
		18.93	0.94267
		18.94	0.94278
		18.95	0.9429
		18.96	0.94301
		18.97	0.94313
		18.98	0.94324
		18.99	0.94335
		19	0.94346
		19.01	0.94357
		19.02	0.94368
		19.03	0.94379
		19.04	0.9439
		19.05	0.944
		19.06	0.94411
		19.07	0.94421
		19.08	0.94432
		19.09	0.94442
		19.1	0.94452
		19.11	0.94462
		19.12	0.94472
		19.13	0.94482
		19.14	0.94492
		19.15	0.94502
		19.16	0.94511
		19.17	0.94521
		19.18	0.9453
		19.19	0.9454
		19.2	0.94549
		19.21	0.94558
		19.22	0.94567
		19.23	0.94576
		19.24	0.94585
		19.25	0.94594
		19.26	0.94603
		19.27	0.94611
		19.28	0.9462
		19.29	0.94628
		19.3	0.94637
		19.31	0.94645
		19.32	0.94653
		19.33	0.94661
		19.34	0.94669
		19.35	0.94677
		19.36	0.94685
		19.37	0.94693
		19.38	0.947
		19.39	0.94708
		19.4	0.94715
		19.41	0.94723
		19.42	0.9473
		19.43	0.94737
		19.44	0.94744
		19.45	0.94751
		19.46	0.94758
		19.47	0.94765
		19.48	0.94772
		19.49	0.94778
		19.5	0.94785
		19.51	0.94792
		19.52	0.94798
		19.53	0.94804
		19.54	0.9481
		19.55	0.94817
		19.56	0.94823
		19.57	0.94829
		19.58	0.94834
		19.59	0.9484
		19.6	0.94846
		19.61	0.94851
		19.62	0.94857
		19.63	0.94862
		19.64	0.94868
		19.65	0.94873
		19.66	0.94878
		19.67	0.94883
		19.68	0.94888
		19.69	0.94893
		19.7	0.94898
		19.71	0.94902
		19.72	0.94907
		19.73	0.94912
		19.74	0.94916
		19.75	0.9492
		19.76	0.94925
		19.77	0.94929
		19.78	0.94933
		19.79	0.94937
		19.8	0.94941
		19.81	0.94945
		19.82	0.94948
		19.83	0.94952
		19.84	0.94955
		19.85	0.94959
		19.86	0.94962
		19.87	0.94966
		19.88	0.94969
		19.89	0.94972
		19.9	0.94975
		19.91	0.94978
		19.92	0.94981
		19.93	0.94984
		19.94	0.94986
		19.95	0.94989
		19.96	0.94991
		19.97	0.94994
		19.98	0.94996
[truncated: 998,002+ more rows]

[truncated: 4 more sheets: SIFigure10a, SIFigure10b, SIFigure10c, SIFigure11]
